# Supplementary material for: Genomics Insights into the Demographic History and Introgression of Tibetan Pigs
Source: Animals (Basel). 2026 Apr 27;16(9):1328. doi: 10.3390/ani16091328 (PMC13162695; doi:10.3390/ani16091328)
Supplement: Supplementary file 1 [file animals-16-01328-s001.zip › Supplementary Table.xlsx]

## Sheet: Table S1
Supplementary Table S1. Sample information for analysis in this study.
Sample ID	Sub-group	Main-group	Breed	Locality	nSNP	BioSample accession
CEB1	CEB	Outgroup	Sus Cebifrons	Philippines	10367194	SAMEA6141242
CEB2	CEB	Outgroup	Sus Cebifrons	Philippines	10412441	SAMEA3375684
AMW	AMW	WEW	Wild boar	Armenia	7555679	SAMEA3497889
RUE1	RUE	WEW	Wild boar	Arkhangelsk (Russia in European part)	10006281	SAMC4426319
RUE2	RUE	WEW	Wild boar	Ivanovo (Russia in European part)	10992170	SAMC4426320
RUE3	RUE	WEW	Wild boar	Kirov (Russia in European part)	11056441	SAMC4426321
RUE4	RUE	WEW	Wild boar	Leningrad (Russia in European part)	10137840	SAMC4426322
RUE5	RUE	WEW	Wild boar	N.Novgorod (Russia in European part)	10725616	SAMC4426323
CNW1	CNW	NAW	Wild boar	Northern China	11551796	SAMN04366613
CNW2	CNW	NAW	Wild boar	Northern China	12551853	SAMN04366614
CNW3	CNW	NAW	Wild boar	Northern China	12519466	SAMN04366615
CNW4	CNW	NAW	Wild boar	Northern China	11814268	SAMEA3497821
CNW5	CNW	NAW	Wild boar	Northern China	12826170	SAMEA3497822
IMW1	IMW	NAW	Wild boar	Inner Mongolia, China	12651895	SAMC1191717
IMW2	IMW	NAW	Wild boar	Inner Mongolia, China	13725726	SAMC1191718
IMW3	IMW	NAW	Wild boar	Inner Mongolia, China	13525279	SAMC1191719
JLW1	JLW	NAW	Wild boar	Jilin, China	11727922	SAMC1191712
JLW2	JLW	NAW	Wild boar	Jilin, China	13090360	SAMC1191713
KOW1	KOW	NAW	Wild boar	Korea	11484084	SAMN03031172
KOW2	KOW	NAW	Wild boar	Korea	11317524	SAMN03031173
KOW3	KOW	NAW	Wild boar	Korea	11260703	SAMN03031174
KOW4	KOW	NAW	Wild boar	Korea	11216183	SAMN03031175
KOW5	KOW	NAW	Wild boar	Korea	11251869	SAMN03031176
KOW6	KOW	NAW	Wild boar	Korea	11431281	SAMN03031177
RUA1	RUA	NAW	Wild boar	Prymorsky area, terney dist (Russia in Asian part)	12987611	SAMC4426324
RUA10	RUA	NAW	Wild boar	Amur area, Blagoveshensk dist (Russia in Asian part)	12965973	SAMC4426355
RUA11	RUA	NAW	Wild boar	Amur area, Blagoveshensk dist (Russia in Asian part)	13005774	SAMC4426356
RUA2	RUA	NAW	Wild boar	Prymorsky area, terney dist (Russia in Asian part)	13142700	SAMC4426325
RUA3	RUA	NAW	Wild boar	Primorsky area, Terney district, Leonova river (Russia in Asian part)	13098198	SAMC4426328
RUA4	RUA	NAW	Wild boar	Primorsky area, Terney district, Sevastianovka river (Russia in Asian part)	13132495	SAMC4426330
RUA5	RUA	NAW	Wild boar	Amur area, Arharinsky dist (Russia in Asian part)	13130614	SAMC4426347
RUA6	RUA	NAW	Wild boar	Amur area, Arharinsky dist (Russia in Asian part)	12706982	SAMC4426348
RUA7	RUA	NAW	Wild boar	Amur area, Arharinsky dist (Russia in Asian part)	12783687	SAMC4426349
RUA8	RUA	NAW	Wild boar	Amur area, Blagoveshensk dist (Russia in Asian part)	13119932	SAMC4426353
RUA9	RUA	NAW	Wild boar	Amur area, Blagoveshensk dist (Russia in Asian part)	12906850	SAMC4426354
AH1	AHW	SAW	Wild boar	Anhui, China	13200885	SAMN54972823
AH2	AHW	SAW	Wild boar	Anhui, China	13370644	SAMN54972824
AH3	AHW	SAW	Wild boar	Anhui, China	13271375	SAMN54972825
AH4	AHW	SAW	Wild boar	Anhui, China	13381568	SAMN54972826
AH5	AHW	SAW	Wild boar	Anhui, China	13365674	SAMN54972827
CSW1	CSW	SAW	Wild boar	Southern China	12377412	SAMEA3497816
CSW2	CSW	SAW	Wild boar	Southern China	13471154	SAMEA3497818
CSW3	CSW	SAW	Wild boar	Southern China	13029640	SAMEA3497819
CSW4	CSW	SAW	Wild boar	Southern China	13157780	SAMN06563372
FJW1	FJW	SAW	Wild boar	Fujian, China	13142897	SAMC1191689
FJW2	FJW	SAW	Wild boar	Fujian, China	13467872	SAMC1191690
HBW1	HBW	SAW	Wild boar	Hubei, China	13000050	SAMC1191699
HBW2	HBW	SAW	Wild boar	Hubei, China	13072989	SAMC1191700
HBW3	HBW	SAW	Wild boar	Hubei, China	12902507	SAMC1191701
HBW4	HBW	SAW	Wild boar	Hubei, China	12310449	SAMC1191702
HEW1	HEW	SAW	Wild boar	Henan, China	12065211	SAMC1191697
HEW2	HEW	SAW	Wild boar	Henan, China	13044785	SAMC1191698
HNW1	HNW	SAW	Wild boar	Hunan, China	13136986	SAMC1191703
HNW2	HNW	SAW	Wild boar	Hunan, China	13157065	SAMC1191704
HNW3	HNW	SAW	Wild boar	Hunan, China	13566125	SAMC1191705
JXW1	JXW	SAW	Wild boar	Jiangxi, China	13460649	SAMN02298081
JXW2	JXW	SAW	Wild boar	Jiangxi, China	13271667	SAMN02298082
JXW3	JXW	SAW	Wild boar	Jiangxi, China	13313468	SAMN02298083
JXW4	JXW	SAW	Wild boar	Jiangxi, China	13083378	SAMN02298084
JXW5	JXW	SAW	Wild boar	Jiangxi, China	12659794	SAMN02298085
JXW6	JXW	SAW	Wild boar	Jiangxi, China	12468593	SAMN02298086
SCW1	SCW	SAW	Wild boar	Sichuan, China	13103651	SAMC1191727
SCW2	SCW	SAW	Wild boar	Sichuan, China	12792839	SAMC1191728
SCW3	SCW	SAW	Wild boar	Sichuan, China	13785775	SAMC1191729
SXW1	SXW	SAW	Wild boar	Shaanxi, China	13091461	SAMC1191723
SXW2	SXW	SAW	Wild boar	Shaanxi, China	13151821	SAMC1191724
SXW3	SXW	SAW	Wild boar	Shaanxi, China	12675188	SAMC1191725
SXW4	SXW	SAW	Wild boar	Shaanxi, China	13158781	SAMC1191726
YNW1	YNW	SAW	Wild boar	Yunan, China	13195043	SAMC1191744
YNW2	YNW	SAW	Wild boar	Yunan, China	13337006	SAMC1191745
YNW3	YNW	SAW	Wild boar	Yunan, China	12649906	SAMC1191746
GST1	GST	TBT	Tibetan pig	Gansu, China	12478574	SAMN02298111
GST2	GST	TBT	Tibetan pig	Gansu, China	12903482	SAMN02298112
GST3	GST	TBT	Tibetan pig	Gansu, China	13001433	SAMN02298113
GST4	GST	TBT	Tibetan pig	Gansu, China	12980224	SAMN02298114
SCT1	SCT	TBT	Tibetan pig	Sichuan, China	12576671	SAMN02298105
SCT10	SCT	TBT	Tibetan pig	Sichuan, China	12909523	SAMN07503176_Sichuan_5
SCT2	SCT	TBT	Tibetan pig	Sichuan, China	13229090	SAMN02298106
SCT3	SCT	TBT	Tibetan pig	Sichuan, China	13140412	SAMN02298107
SCT4	SCT	TBT	Tibetan pig	Sichuan, China	13311443	SAMN02298108
SCT5	SCT	TBT	Tibetan pig	Sichuan, China	13150029	SAMN02298109
SCT6	SCT	TBT	Tibetan pig	Sichuan, China	12661620	SAMN02298110
SCT7	SCT	TBT	Tibetan pig	Sichuan, China	12401865	SAMN07503176_Sichuan_1
SCT8	SCT	TBT	Tibetan pig	Sichuan, China	15952088	SAMN07503176_Sichuan_2
SCT9	SCT	TBT	Tibetan pig	Sichuan, China	12525094	SAMN07503176_Sichuan_3
TT1	TT	TBT	Tibetan pig	Tibet, China	12384808	SAMN02298093
TT2	TT	TBT	Tibetan pig	Tibet, China	12906411	SAMN02298094
TT3	TT	TBT	Tibetan pig	Tibet, China	12711590	SAMN02298095
TT4	TT	TBT	Tibetan pig	Tibet, China	13073073	SAMN02298097
TT5	TT	TBT	Tibetan pig	Tibet, China	12711270	SAMN02298098
TT6	TT	TBT	Tibetan pig	Tibet, China	13135100	SAMEA3497814
YNT1	YNT	TBT	Tibetan pig	Yunan, China	13244306	SAMN02298099
YNT2	YNT	TBT	Tibetan pig	Yunan, China	13047573	SAMN02298100
YNT3	YNT	TBT	Tibetan pig	Yunan, China	13318686	SAMN02298101
YNT4	YNT	TBT	Tibetan pig	Yunan, China	13259475	SAMN02298102
YNT5	YNT	TBT	Tibetan pig	Yunan, China	13094329	SAMN02298103
YNT6	YNT	TBT	Tibetan pig	Yunan, China	13274551	SAMN02298104
YNT7	YNT	TBT	Tibetan pig	Yunan, China	13011250	SAMN07503176_Yunnan_1
YNT8	YNT	TBT	Tibetan pig	Yunan, China	13441472	SAMN07503176_Yunnan_2
YNT9	YNT	TBT	Tibetan pig	Yunan, China	13400390	SAMN07503176_Yunnan_4

## Sheet: Table S2
Supplementary Table S2. The annotation of the SNPs.
Type	Count	Percent
DOWNSTREAM	1996139	0.04447
EXON	312243	0.00696
INTERGENIC	18369676	0.40928
INTRON	21773061	0.48511
SPLICE_SITE_ACCEPTOR	1088	2e-05
SPLICE_SITE_DONOR	340	1e-05
SPLICE_SITE_REGION	31847	0.00071
TRANSCRIPT	3465	8e-05
UPSTREAM	1872559	0.04172
UTR_3_PRIME	438750	0.00978
UTR_5_PRIME	83246	0.00185

## Sheet: Table S3
Supplementary Table S3. Akaike information criterion results of all models tested in this study.
Model	AIC
TT_model1	1.27577e+07
TT_model2	1.27603e+07
TT_model3	1.27566e+07
TT_model4	1.27571e+07
TT_model5	1.24564e+07
GST_model1	1.38719e+07
GST_model2	1.39122e+07
GST_model3	1.39101e+07
GST_model4	1.39136e+07
GST_model5	1.39118e+07
SCT_model1	1.39115e+07
SCT_model2	1.39701e+07
SCT_model3	1.39678e+07
SCT_model4	1.39692e+07
SCT_model5	1.39691e+07
YNT_model1	1.39304e+07
YNT_model2	1.39794e+07
YNT_model3	1.39828e+07
YNT_model4	1.39827e+07
YNT_model5	1.39812e+07

## Sheet: Table S4
Supplementary Table S4. Inferred parameters of demographic history of TT
Parameters	Point estimation	Lower bound of 95% CI	Upper bound of 95% CI
N_SAW	104033	97819	110247
N_NAW	52016	48909	55124
N_TT	49335	46196	52473
TADM	15807	14841	16772
TROOT	29486	27830	31142

## Sheet: Table S5
Supplementary Table 5. Allele sharing between wild boars and Tibetan pigs
P1	P2	P3	Dstatistic	Z-score	ABBA	BABA	#_of_SNPs_that_all_populations_have_dat
GST	TT	AMW	0.0294	7.46	1353388	1276064	26723728
GST	TT	RUE	0.0314	7.636	1514806	1422703	29097107
GST	TT	AHW	-0.0258	-15.812	1494574	1573716	29103370
GST	TT	CNW	-0.0359	-17.309	1521572	1634891	29103298
GST	TT	CSW	-0.0236	-15.516	1489646	1561652	29103398
GST	TT	FJW	-0.0236	-14.447	1486103	1558033	29101193
GST	TT	HBW	-0.0253	-14.737	1495755	1573437	29103162
GST	TT	HEW	-0.0249	-13.903	1492925	1569299	29097350
GST	TT	HNW	-0.0223	-13.501	1494673	1562925	29102618
GST	TT	IMW	-0.0348	-16.153	1523381	1633273	29103037
GST	TT	JLW	-0.0356	-15.615	1519600	1631671	29081426
GST	TT	JXW	-0.0239	-15.838	1489608	1562619	29103409
GST	TT	KOW	-0.0372	-16.545	1518961	1636243	29101944
GST	TT	RUA	-0.0367	-17.441	1526254	1642425	29103416
GST	TT	SCW	-0.0213	-12.937	1498106	1563340	29103221
GST	TT	SXW	-0.0226	-13.64	1495886	1565193	29103282
GST	TT	YNW	-0.0217	-13.168	1493192	1559370	29103250
YNT	TT	AMW	0.0694	22.557	1401332	1219567	26743890
YNT	TT	RUE	0.0729	22.965	1568776	1355698	29119263
YNT	TT	AHW	-0.0178	-14.138	1511568	1566243	29125527
YNT	TT	CNW	-0.0102	-6.08	1561208	1593297	29125455
YNT	TT	CSW	-0.0167	-13.353	1505179	1556221	29125555
YNT	TT	FJW	-0.0186	-14.113	1499668	1556624	29123350
YNT	TT	HBW	-0.0177	-12.732	1512692	1567053	29125319
YNT	TT	HEW	-0.0155	-11.29	1512119	1559652	29119507
YNT	TT	HNW	-0.0163	-12.642	1508972	1559013	29124775
YNT	TT	IMW	-0.007	-4.228	1565319	1587460	29125194
YNT	TT	JLW	-0.0119	-6.377	1556581	1594002	29103566
YNT	TT	JXW	-0.0174	-14.44	1504438	1557680	29125566
YNT	TT	KOW	-0.0106	-6.168	1559585	1592880	29124101
YNT	TT	RUA	-0.011	-6.721	1565855	1600587	29125573
YNT	TT	SCW	-0.0165	-12.742	1511489	1562194	29125378
YNT	TT	SXW	-0.0166	-12.815	1510665	1561569	29125439
YNT	TT	YNW	-0.0164	-12.862	1507001	1557302	29125407
SCT	TT	AMW	0.0937	32.13	1416890	1174101	26743890
SCT	TT	RUE	0.0975	33.024	1585869	1304230	29119263
SCT	TT	AHW	-0.0274	-22.08	1492544	1576487	29125527
SCT	TT	CNW	-0.0249	-16.058	1534472	1612925	29125455
SCT	TT	CSW	-0.0246	-20.641	1488051	1563192	29125555
SCT	TT	FJW	-0.026	-20.382	1483431	1562618	29123350
SCT	TT	HBW	-0.0269	-20.38	1493814	1576497	29125319
SCT	TT	HEW	-0.0266	-19.904	1491052	1572677	29119507
SCT	TT	HNW	-0.0253	-19.503	1490561	1567943	29124775
SCT	TT	IMW	-0.0181	-10.803	1543193	1600117	29125194
SCT	TT	JLW	-0.0265	-15.421	1530327	1613570	29103566
SCT	TT	JXW	-0.0254	-21.527	1487599	1565201	29125566
SCT	TT	KOW	-0.0246	-14.729	1533702	1611098	29124101
SCT	TT	RUA	-0.0264	-17.204	1538370	1621683	29125573
SCT	TT	SCW	-0.0268	-21.273	1491674	1573709	29125378
SCT	TT	SXW	-0.027	-21.72	1490530	1573261	29125439
SCT	TT	YNW	-0.0263	-21.234	1487569	1567944	29125407

## Sheet: Table S6
Supplementary Table S6. Top 1% introgression regions calculated using the D (GST, TT; AMW, CEB).
Chromosome	Start	End
1	67892762	67915014
1	104619217	104627808
1	159297507	159318878
1	162325202	162341410
1	79158727	79174300
1	162318717	162330815
1	104591451	104605202
1	106834972	106842234
1	106838869	106844966
1	79162718	79189134
1	258766772	258778031
1	104577272	104601028
1	170862348	170900523
1	245858480	245870031
1	127194092	127234647
1	231307120	231328287
1	82345437	82363216
1	169958348	169975216
1	245862888	245883447
1	140857957	140891424
1	162310372	162325142
1	162330991	162359150
1	151099383	151165497
1	79145428	79162710
1	231315440	231344847
1	140008575	140060984
1	57485320	57528554
1	82354855	82377292
1	227283620	227345343
1	57279828	57299101
1	115899136	115943488
1	169947797	169965310
1	144812122	144888140
1	140045039	140088101
1	162299562	162318215
1	106830021	106838822
1	245846564	245862618
1	143232755	143356261
1	235447265	235472599
1	144840625	144940420
1	162279321	162299037
1	162290895	162310289
1	151866958	151914101
1	78397952	78452815
1	281253497	281258697
1	279677305	279684629
1	281764118	281802096
1	79174392	79211710
1	16248023	16286875
1	148537898	148615218
1	25730173	25757959
1	139991408	140043641
1	57460911	57510466
1	11688257	11711653
1	9767599	9788904
1	159305757	159328225
1	42476414	42519427
1	258770187	258785538
1	257418902	257432954
1	115884033	115917141
1	151799487	151897471
1	11676380	11703537
1	115820820	115857218
1	79857257	79876126
1	162249761	162266152
1	218308963	218375179
1	267205462	267216601
1	68040725	68102797
1	46750535	46761760
1	279674055	279681131
1	139912980	139952492
1	32446789	32455138
1	139876529	139934790
1	245898370	245921108
1	162341553	162369305
1	140061009	140133973
1	138300983	138358393
1	238009975	238053794
1	271172720	271223567
1	140268196	140305633
1	290262878	290273577
1	9783205	9807113
1	242903395	242937874
1	80438278	80488892
1	270580564	270596793
1	140216157	140268136
1	114467871	114475952
1	162163340	162176148
1	162149573	162170229
1	231291798	231315299
1	281766105	281807265
1	266588099	266600142
1	34388848	34407848
1	131909513	131941623
1	151134201	151200553
1	138325492	138391296
1	264222263	264246740
1	42470662	42489472
1	259058701	259072561
1	245905216	245931592
1	18216293	18231313
1	140249084	140277659
1	114462155	114471571
1	139853013	139912563
1	245870072	245898038
1	88369459	88424368
1	245884100	245905071
1	278769971	278778756
1	154614413	154651550
1	173516906	173560100
1	278767544	278772289
1	111694529	111722228
1	150165259	150221177
1	169965486	170016831
1	59294274	59323854
1	127143515	127216638
1	290630131	290656020
1	134374137	134437353
1	71654810	71669298
1	259061415	259086247
1	290333220	290350381
1	74077949	74110266
1	231088978	231137263
1	140134291	140248184
1	139952662	140007786
1	16234536	16267306
1	290615723	290636470
1	244261718	244268458
1	111681956	111709660
1	125886734	125905644
1	238033367	238069224
1	140871865	140916573
1	140089412	140213739
1	267194860	267210476
1	34194685	34222567
1	131932447	131958088
1	141553140	141583346
1	131814462	131878474
1	139935059	139991017
1	74056249	74095857
1	46332684	46370322
1	59286920	59302881
1	131852948	131909114
1	264239222	264282006
1	114810535	114820750
1	79115075	79158712
1	134534662	134606279
1	231328771	231360176
1	264204246	264238964
1	142326041	142357696
1	155059125	155079159
1	138747807	138792583
2	50189420	50213025
2	66668989	66725939
2	66646215	66693083
2	64109315	64130685
2	73035985	73049857
2	73042782	73055538
2	80126119	80285968
2	64097317	64114875
2	62739947	62785294
2	126054210	126090581
2	64084162	64109248
2	82353041	82419529
2	64062026	64097306
2	66628806	66667419
2	75412860	75512486
2	104379417	104394568
2	73031962	73042597
2	63066340	63098353
2	82315931	82387707
2	104373962	104387966
2	62673145	62679686
2	70453312	70490365
2	53064925	53090257
2	73026301	73035882
2	104388368	104400256
2	31543529	31554481
2	62777121	62795115
2	73049858	73062517
2	82279425	82353032
2	60281109	60329106
2	62676057	62688540
2	49919451	49948152
2	73012308	73031882
2	64518119	64565182
2	63080547	63115749
2	131685830	131698618
2	90392875	90480626
2	63540570	63567464
2	144598428	144608986
2	31550875	31563882
2	64385257	64440101
2	90449886	90500035
2	104394577	104410873
2	155017407	155037390
2	82388345	82451893
2	60756284	60785833
2	95863864	95883247
2	59994586	60144500
2	64028186	64083837
2	144588739	144598274
2	62695425	62706647
2	74306888	74375160
2	62295613	62334848
2	144592627	144603232
2	62679951	62695378
2	62279397	62315752
2	144603423	144617382
2	63214018	63231579
2	62688582	62698672
2	104353695	104379392
2	62723410	62777110
2	36154539	36175698
2	36167720	36197995
2	156950810	156971308
2	46296263	46331062
2	151067636	151095965
2	126724546	126787038
2	111877866	111895368
2	135316901	135328346
2	64536517	64594067
2	64419731	64479502
2	60102209	60205810
2	40302033	40325076
2	90480728	90520924
2	160465037	160490586
2	62334957	62365986
2	53077375	53118344
2	73338178	73409556
2	49900813	49935249
2	64368774	64419668
2	73055544	73067512
2	38844283	38870561
2	155012128	155023827
2	154765529	154773715
2	62315763	62349574
2	153145787	153160643
2	62349970	62390747
2	64356144	64384837
2	62698675	62722846
2	156942520	156962951
2	49885520	49919363
2	72335594	72352107
2	64348366	64368143
2	64018572	64061751
2	126077828	126100175
2	65019715	65061602
2	63666742	63702953
2	71454832	71512986
3	94110813	94269590
3	60206456	60219575
3	16443258	16458485
3	116223014	116237862
3	119823388	119871841
3	44754115	44780717
3	77949475	77963402
3	77959733	77989065
3	111299693	111338143
3	116707682	116755920
3	16453030	16467618
3	120708090	120736274
3	62352577	62389785
3	63103027	63124841
3	88009450	88027369
3	8014171	8052364
3	120721186	120754025
3	38204025	38236983
3	63110988	63131405
3	11804703	11813738
3	116208173	116231488
3	140616929	140664343
3	7984162	8040609
3	16091284	16106155
3	87990173	88017345
3	61829073	61841110
3	92776108	92849737
3	141331289	141344708
3	120736858	120757804
3	40850770	40875276
3	61852799	61872791
3	120688145	120721168
3	64312581	64363780
3	76512491	76523096
3	43140548	43190441
3	40363318	40448266
3	111818706	111838336
3	39291450	39373653
3	103973949	104007316
3	71100672	71125488
3	77925025	77958829
3	104953693	105028683
3	82317732	82343592
3	140606283	140631294
3	81185645	81209916
3	46141919	46182093
3	81179730	81196116
3	141130334	141141679
3	120754694	120761402
3	69416128	69433107
3	134434168	134450170
4	51056270	51135627
4	110869679	110893162
4	120845080	120857427
4	50969097	51032478
4	25024092	25031261
4	25013964	25020846
4	50876456	51006103
4	25010564	25017642
4	51092155	51162360
4	25017671	25023896
4	25020881	25026819
4	40980848	40995013
4	51033955	51091720
4	25003465	25013703
4	51006447	51055954
4	55762301	55795699
4	124979075	124994091
4	116199803	116214373
4	25026885	25036006
4	116206620	116225445
4	125425171	125439620
4	82905229	82914470
4	36770689	36777654
4	24977862	25010020
4	76039210	76080625
4	123438856	123444706
4	16879993	16899118
4	96476070	96494743
4	33001628	33020290
4	125225823	125239686
4	132961886	132979337
4	57518258	57554817
4	51539966	51749961
5	48867956	48879770
5	47291497	47343885
5	48874361	48889147
5	85752492	85764425
5	66382398	66393517
5	58586776	58600177
5	57992663	58026418
5	51461388	51555363
5	58465663	58486515
5	58474116	58500654
5	59367893	59418386
5	59392158	59449176
5	48880053	48895973
5	61953714	62019235
5	59717534	59759059
5	40360654	40405026
5	67897807	67913789
5	78461927	78488381
5	48889390	48901518
5	40333769	40388048
5	90395899	90410833
5	76933887	76961823
5	37579734	37590175
5	78451864	78474737
5	40094466	40138313
5	59348168	59392025
5	32709978	32735995
5	78281840	78296727
5	3240650	3256993
5	59243387	59271067
5	40131302	40163362
5	3233962	3248123
5	101344807	101358162
5	110793309	110819523
5	57259492	57336886
5	67722939	67733528
5	57200769	57259378
5	59302561	59329460
5	95119970	95137531
5	59291611	59313392
5	59079759	59115384
5	76950831	76972065
5	28739116	28755709
5	57298467	57365971
5	59419104	59506009
5	57185424	57224713
5	57224941	57298194
5	59238018	59258450
5	61122276	61162250
5	40388090	40412441
5	101150321	101160148
5	61134523	61191539
5	32726592	32747588
5	32126786	32134119
5	59074439	59087325
5	6879750	6895010
6	120232285	120248902
6	118413755	118422827
6	118404826	118417738
6	38475259	38482991
6	109961427	110019291
6	171478571	171498065
6	45007185	45027774
6	120221057	120241076
6	152933586	152941367
6	39956341	39992571
6	151217419	151230877
6	126738211	126763327
6	45022476	45038433
6	151223874	151238074
6	119229783	119292242
6	111732010	111776771
6	113245302	113321593
6	125647037	125662482
6	109987676	110058999
6	111757660	111798490
6	119256390	119319432
6	126721069	126752641
6	152926800	152936458
6	82097843	82109643
6	111886757	111936228
6	108896965	108917126
6	126022459	126047380
6	111688574	111756848
6	105057315	105079290
6	108968311	108990205
6	109533717	109567596
6	157512504	157532390
6	110996686	111025152
6	164258464	164278301
6	151231168	151242870
6	122951716	123027285
6	45400482	45414462
6	113240192	113288895
6	38973483	39003044
6	135424931	135448789
6	109927732	109987620
6	109559010	109604179
6	134923628	134943323
6	111853092	111909157
6	108908256	108934862
6	110645619	110726880
6	114289599	114321346
6	38468302	38478107
6	111349215	111475271
6	62693621	62735338
6	111619562	111667521
6	109488222	109516202
6	11316990	11333542
6	160610397	160628876
6	134321733	134337204
6	48482262	48536972
6	122277646	122347923
6	163623674	163644029
6	75704023	75707957
6	175912202	175935834
6	139758448	139782300
6	75695997	75706602
6	109478320	109504585
6	111829609	111852618
6	175922304	175956195
6	163376799	163387572
6	129525617	129579715
6	134547008	134597141
6	126012901	126034057
6	122932349	122977474
6	105029145	105069795
6	120677196	120720278
6	110386382	110464552
6	166484450	166508076
6	161668013	161684988
6	44979447	45022388
6	122254018	122319369
6	11307796	11325511
6	161658228	161673742
6	166084171	166111027
6	111596466	111641487
6	145153374	145221620
6	139771911	139793737
6	172083051	172096758
6	14124694	14142627
6	22087734	22107036
6	129504600	129539145
6	155680218	155695459
6	103080664	103096213
6	110185063	110223100
6	128582186	128634424
7	63474264	63479393
7	63470065	63476821
7	90894716	90910609
7	91129361	91134970
7	57207600	57233832
7	52311324	52322567
7	91125531	91131132
7	18837074	18850115
7	18841257	18858826
7	108405255	108459609
7	91119065	91129237
7	18850692	18867264
7	35539117	35555931
7	18858933	18872507
7	11352560	11369025
7	81984410	82017619
7	57195943	57222370
7	10564889	10581818
7	63476826	63497588
7	35525397	35541705
7	124786159	124795256
7	51838669	51851652
7	10576474	10588953
7	10783641	10796622
7	122206744	122263467
7	82941867	82972020
7	90125733	90146087
7	11343040	11360031
7	22003955	22043174
7	27472172	27521413
7	27469588	27488175
7	90118393	90130018
7	60662865	60678450
8	43117724	43161981
8	73300233	73339226
8	30200074	30218998
8	111159416	111185630
8	128324393	128343003
8	8270859	8282935
8	44664242	44695283
8	30259190	30278899
8	26718530	26730306
8	75149534	75175217
8	43090070	43126887
8	30191505	30208064
8	35379618	35404911
8	35635437	35650905
8	75130624	75159452
8	137510986	137519856
8	44675355	44756831
8	136954692	136963735
8	27322609	27346872
8	110010414	110021816
8	137515387	137527276
8	67680995	67751198
8	3826335	3837782
8	67716876	67780484
8	30183049	30200072
8	18295310	18309197
8	26857150	26888435
8	73323213	73355650
8	109753674	109771896
9	100065544	100090685
9	143291921	143339931
9	100044041	100079216
9	105618711	105650393
9	33541036	33556831
9	131239821	131256861
9	116009809	116033458
9	60967619	61023794
9	101123463	101134084
9	60991628	61044220
9	142946021	142985397
9	104747781	104788313
9	30391471	30424646
9	17786900	17801051
9	104727389	104773337
9	87382658	87439091
9	68066208	68090218
9	116100458	116126544
9	135139290	135148923
9	60938283	60988561
9	125159887	125170721
9	81023869	81062721
9	101130362	101147962
9	72817638	72840379
9	80965400	81023639
9	33529327	33546708
9	43429258	43443063
9	67836988	67900956
9	56750827	56773145
9	142299334	142317981
9	54882515	54898797
9	51729707	51747491
9	6947428	6958854
9	116118616	116132373
9	51712513	51726048
9	5786962	5798339
9	51726308	51737777
9	51722947	51729699
9	135133760	135144712
9	101134590	101162109
9	2975085	3005970
9	131074204	131089559
9	105633720	105693402
9	125095418	125112280
9	131065821	131077380
10	49103359	49110594
10	49115863	49127109
10	12254410	12264146
10	12251291	12256431
10	5726946	5735672
10	20384365	20392554
10	5731981	5745139
10	23899779	23902332
10	65786206	65799166
10	48096505	48212599
10	12245047	12254380
10	60890722	60919592
10	50576408	50597969
10	48714286	48737354
10	66148591	66162096
10	66128782	66148548
10	313726	357035
11	34483594	34550776
11	72990236	72999798
11	32486186	32517813
11	11583565	11610331
11	61505639	61512358
11	34454033	34523474
11	32506256	32537484
11	34437072	34482426
11	34850510	34870523
11	46486986	46518525
11	73557362	73566194
11	34370702	34413737
11	32518299	32561593
11	34524521	34591078
11	46167227	46219118
11	46477314	46499713
11	60448825	60472118
11	61497043	61508603
11	34414020	34453580
11	47960594	47992231
11	49115255	49129587
11	46455430	46486884
11	75962013	75979716
11	74560408	74574586
11	8596267	8607940
11	32868610	32899897
11	66645205	66661761
11	82230454	82236786
11	5081902	5089866
11	13074329	13104263
11	74568027	74583046
11	33801923	33862557
11	72995316	73008754
11	30384299	30408649
11	72983013	72995287
11	82233469	82241840
11	51199424	51218598
11	29288178	29312070
11	82224265	82233278
11	82215836	82230387
11	19769887	19804670
11	29301663	29321311
12	27726364	27764728
12	27751920	27782717
12	35782474	35791308
12	38093050	38101240
12	62882955	62901713
12	35787958	35802179
12	62833505	62844127
12	62844211	62859442
12	62851114	62871555
12	62859472	62876376
12	62839082	62850977
12	34128818	34168826
12	29034162	29058055
12	34104016	34150318
12	34094750	34128673
12	25560564	25571849
12	62827046	62839004
12	62819939	62833493
12	8032509	8054259
13	101501898	101544242
13	99254491	99295672
13	30395500	30409893
13	94372468	94388363
13	182674628	182744675
13	46641633	46677825
13	106320864	106417611
13	99502568	99518599
13	99512741	99535871
13	146096413	146114335
13	93965337	94035449
13	80924099	80958020
13	94859437	94905435
13	94878509	94921840
13	128142386	128261351
13	36144762	36163537
13	74388850	74403403
13	74373624	74394113
13	211026205	211035976
13	223576697	223596210
13	99518602	99562461
13	128763516	128818813
13	60473110	60503915
13	46693880	46750468
13	94839612	94878165
13	128730296	128762963
13	60715042	60757382
13	43331718	43354735
13	225269343	225316690
13	207526291	207538330
13	225244956	225297820
13	128683017	128729913
13	128703526	128742667
13	94906154	94951457
13	90288678	90307600
13	99402491	99512738
13	116796036	116850133
13	90260715	90299018
13	36151149	36170817
13	172037238	172094793
13	128742818	128793060
13	45688342	45736965
13	50999413	51016988
13	210989339	211010101
13	62150781	62161738
13	128793905	128828229
13	35924277	35942359
13	204701212	204723557
13	116825599	116882722
13	62137023	62156514
13	119607929	119627222
13	186137740	186165074
13	119614645	119653040
13	178961692	179003989
13	223587778	223609014
13	178739201	178747745
13	211019481	211029533
13	59537445	59567674
13	43313761	43339226
13	66068366	66087539
13	57651107	57674912
13	54844287	54907297
13	204713992	204731345
13	105966215	106024576
13	121042549	121221426
13	172972493	173019524
13	76195644	76224449
14	95335770	95345563
14	121766525	121790589
14	44306697	44321411
14	96527176	96554708
14	74240799	74266731
14	96538849	96574703
14	112479693	112493800
14	112472347	112486773
14	97284295	97329017
14	96514566	96538467
14	127453459	127476715
14	28300089	28316137
14	44312106	44335467
14	145671151	145688638
14	83452096	83552913
14	147709391	147733156
14	91084469	91116531
14	147654637	147692452
14	46778423	46806517
14	108067083	108100261
14	41613495	41624925
14	97276477	97303093
14	127439599	127462789
14	44322162	44345222
14	123219161	123230639
14	146967911	146996669
14	103886955	104017361
14	112458680	112479575
14	50566470	50577179
14	144838010	144854536
14	153519496	153531774
14	162798933	162811676
14	91408712	91446409
14	108050315	108083006
14	124593581	124633898
14	69564056	69586688
14	146977980	147003207
14	124572031	124617129
15	38465341	38473704
15	82591983	82630417
15	118970561	118994535
15	118985085	119004495
15	118994636	119015963
15	119057326	119082127
15	119004788	119024344
15	119046829	119067380
15	118953113	118984296
15	119015970	119034260
15	119034610	119057324
15	119024646	119046604
15	43059356	43068063
15	108285636	108344003
15	38459736	38468932
15	43053959	43064013
15	102164480	102195228
15	112545339	112600283
15	118925773	118952314
15	118939499	118969885
15	153812614	153826680
15	43064086	43078923
15	27053683	27062037
15	61629025	61657737
15	82466346	82528480
15	61316698	61329033
15	112997832	113030618
15	162156575	162171408
15	119067450	119103795
15	102609997	102638863
15	82686783	82708243
15	133113253	133126884
15	61963957	62001907
15	145437406	145451790
15	27058205	27076368
15	102628073	102683393
15	82419554	82466218
15	108312890	108407572
15	43050041	43059143
15	112975290	113003517
15	47046542	47054575
15	43090964	43118341
16	62158898	62181386
16	61548012	61568788
16	63560161	63585898
16	48243207	48271695
16	80326171	80331966
16	32068739	32091856
16	63567709	63596367
16	84758660	84770260
16	84764361	84775783
16	51323853	51347820
16	87226207	87239485
16	62113655	62158838
17	49186564	49200612
17	36542949	36567516
17	73395716	73402723
17	44136658	44145153
17	49499073	49506879
17	44143124	44148104
17	44133142	44143058
17	49197303	49203873
17	36472239	36497870
17	45202435	45228416
17	28901471	28925934
17	42839258	42848284
17	49493004	49502334
17	32139074	32151556
17	39190747	39220529
17	45221583	45243403
17	40318125	40334282
17	43433332	43475621
17	45280255	45316418
17	20190837	20210173
17	41411145	41427970
17	50389506	50400616
17	16505602	16523324
17	33257335	33276338
17	36574412	36591414
17	50385246	50396042
17	50375937	50385231
17	50380603	50389483
17	44618483	44651252
17	44128732	44136628
17	31500584	31515947
17	20205091	20217724
17	45295673	45325633
17	45228471	45257484
17	71187508	71216208
17	36559539	36574357
17	45880412	45896484
17	44693477	44719436
17	44676107	44713445
17	28896763	28912840
17	50361779	50380514
17	39939712	39964607
17	36579888	36602124
18	53489888	53511654
18	46014958	46023870
18	69258903	69266873
18	53503856	53534263
18	51761575	51772172
18	47388754	47430061
18	68748073	68793385
18	68725021	68768006
18	25531657	25561011
X	31514017	31669060
X	8616646	8625091
X	129241406	129324885
X	104598933	104646235
X	11394586	11423040
X	10384826	10438629
X	125823781	125874126
X	48213004	48244207
X	48287489	48316374
X	48228159	48259551
X	48273252	48302645
X	48259620	48287297
X	48244216	48273043

## Sheet: Table S7
Supplementary Table S7. Top 1% introgression regions calculated using the D (NAW, IMW; AMW, CEB).
Chromosome	Start	End
1	736061	759554
1	746114	768191
1	760170	778469
1	768257	799609
1	778491	811531
1	800025	830968
1	3233047	3256799
1	7637830	7647885
1	20328381	20339562
1	28007106	28027827
1	41803466	41831102
1	41822177	41847079
1	41831145	41861708
1	46347624	46371863
1	46362922	46386833
1	54058770	54104460
1	54089644	54118586
1	54104657	54145403
1	62375160	62396611
1	67050787	67080348
1	77037230	77073924
1	77060187	77081424
1	78406391	78452232
1	79461476	79476211
1	89553474	89594005
1	91760752	91800151
1	111239611	111274057
1	114464393	114472776
1	114469419	114477346
1	120692467	120758820
1	120746282	120774306
1	120759648	120813065
1	120775437	120852288
1	120816232	120879964
1	120852698	120911356
1	120881924	120941184
1	120912020	120998008
1	126005389	126035067
1	127212921	127242147
1	127261314	127295400
1	130851902	130895353
1	130940263	130959902
1	130951740	130964018
1	130996454	131021578
1	131017269	131029913
1	131021671	131051539
1	136001652	136061714
1	136031996	136099498
1	136430010	136500844
1	137026970	137062600
1	137043625	137081446
1	140516708	140601472
1	151334174	151447172
1	162589293	162628084
1	168513748	168546032
1	168546100	168569395
1	169060047	169146384
1	169104203	169181878
1	169146396	169187756
1	170681929	170721064
1	174595966	174623264
1	192665318	192706130
1	193523412	193569583
1	193554071	193589323
1	199589362	199614914
1	199601159	199622434
1	199615067	199634764
1	201759149	201765786
1	201762680	201771001
1	204329949	204392568
1	204364572	204423320
1	207137096	207168654
1	211395102	211447367
1	217677743	217726000
1	217713900	217755782
1	219531097	219568182
1	219775916	219819106
1	222296201	222316177
1	228212155	228254954
1	231558389	231572251
1	231566204	231580200
1	231572263	231588790
1	231580401	231594236
1	233325183	233365979
1	233351825	233374751
1	233365980	233399619
1	233374785	233436194
1	242419556	242473705
1	242438265	242513951
1	245885657	245906241
1	245898744	245926514
1	264176762	264210809
1	264199387	264234619
1	264210873	264239628
1	266375085	266403626
1	271191116	271241797
1	279053766	279058739
1	279208997	279226081
1	281194519	281200389
1	282406905	282424473
2	2536050	2551997
2	2786471	2805543
2	14466545	14485809
2	15326887	15337346
2	20092242	20106395
2	20099438	20112355
2	23988951	24006479
2	27183981	27193837
2	28204732	28211662
2	30967403	30995544
2	37253141	37277986
2	37269751	37288523
2	48570209	48585020
2	48575291	48591446
2	48585021	48623606
2	49703266	49732767
2	49724728	49748619
2	60192921	60215939
2	63661267	63695970
2	64002849	64017902
2	64010116	64026573
2	72197699	72215046
2	72207019	72220215
2	72928872	72950928
2	76354570	76411977
2	80920712	80945415
2	80935516	80998130
2	89215497	89283484
2	90377112	90478359
2	90433570	90500035
2	97290762	97345305
2	103692054	103738135
2	107548203	107579867
2	109460629	109475204
2	117151380	117200880
2	117188379	117210255
2	120596623	120641219
2	120628438	120656906
2	120641450	120677239
2	121616809	121660984
2	144588397	144597468
2	144592536	144602671
2	144602682	144612762
2	145150663	145172898
3	13170972	13193864
3	30194331	30217647
3	43617635	43632366
3	60213063	60221978
3	60677796	60713658
3	60699030	60735764
3	68467712	68482093
3	68490298	68505095
3	68498995	68507113
3	68505107	68511080
3	68507228	68517957
3	71047094	71094527
3	71073211	71107335
3	71120414	71179179
3	71134358	71186131
3	71764385	71780052
3	72497500	72536232
3	72627387	72648847
3	73816695	73832535
3	79745578	79768275
3	85466701	85481710
3	98307649	98349828
3	112605928	112624703
3	114433976	114449784
3	114439011	114451992
3	114449868	114454420
3	114452006	114457649
3	120709197	120727500
3	138521079	138532155
4	9612855	9626143
4	14041314	14056098
4	14049063	14060551
4	14056298	14068070
4	14728614	14746440
4	20451981	20468668
4	26593497	26617213
4	26605120	26627154
4	29257821	29284458
4	29269642	29306078
4	30554686	30565233
4	30558280	30568433
4	33893429	33910934
4	33900855	33914883
4	34902805	34929488
4	34919061	34938108
4	34929520	34952998
4	36770674	36777252
4	40742924	40785038
4	40764288	40799472
4	40979897	40991819
4	40985073	41008149
4	42860299	42971300
4	43470285	43552017
4	43531939	43606754
4	43766297	43789493
4	43784189	43802828
4	43789557	43828179
4	43803155	43854060
4	53339187	53421276
4	53733527	53762692
4	53824907	53859493
4	53854201	53877235
4	55216713	55242875
4	55233771	55250541
4	55242877	55265044
4	55250570	55278902
4	55265195	55287269
4	55279453	55312124
4	55287512	55314826
4	55312212	55319686
4	55314827	55342160
4	56256436	56271354
4	56264376	56284089
4	56271818	56302725
4	56357444	56426876
4	56397628	56454249
4	56427535	56476989
4	56455542	56499734
4	56978932	57065319
4	57945216	57962757
4	58431334	58517040
4	58554202	58600550
4	59204280	59228954
4	62217773	62234887
4	80337938	80352350
4	80348619	80357313
4	82635720	82646303
4	83091707	83126032
4	83102097	83142622
4	83126288	83150679
4	83142753	83163210
4	83193263	83224637
4	83211573	83236229
4	84406668	84478568
4	84427447	84499928
4	84478768	84527531
4	84499956	84573914
4	84768349	84819216
4	84787133	84847706
4	86696008	86713789
4	86703323	86729064
4	86713937	86738541
4	86729162	86747809
4	86739397	86763778
4	86747810	86780609
4	87129047	87148469
4	87154602	87188488
4	87168231	87200215
4	87188699	87210605
4	87200269	87216562
4	87267210	87293228
4	87280081	87302681
4	87620539	87662122
4	89328700	89347560
4	89342814	89376423
4	90091347	90121794
4	92860284	92897951
4	95282065	95300826
4	97172372	97182893
4	111360768	111366429
4	111364131	111368325
4	116401167	116408506
4	116404757	116412140
4	116408517	116432755
4	116412166	116451540
4	125143754	125166991
4	125184619	125205589
4	126890198	126911268
5	9532560	9550118
5	22419678	22444049
5	24338577	24341611
5	24340153	24343857
5	24385181	24387852
5	24386632	24389461
5	31491287	31515459
5	33017235	33023283
5	40337918	40390646
5	40366723	40409310
5	40391229	40413747
5	40409408	40431237
5	48873080	48881682
5	56256909	56325923
5	57916060	57932571
5	67902148	67914844
5	67908978	67919393
5	75494338	75530949
5	75513153	75546019
5	77276433	77291192
5	90756321	90777106
5	110656755	110709235
6	6347312	6368313
6	7319056	7335856
6	13231141	13253206
6	38911542	38965143
6	39458148	39470428
6	45014410	45026242
6	45021010	45031105
6	45026401	45051312
6	45031339	45055622
6	55542395	55707856
6	72714672	72733648
6	72757372	72784685
6	72769679	72808302
6	77351135	77390231
6	79507089	79520632
6	85390274	85470212
6	85638596	85673864
6	86984663	87012263
6	86997443	87041943
6	91376266	91397721
6	92490112	92517977
6	132408405	132416448
6	132882739	132900193
6	134804373	134828914
6	141566344	141572828
6	145705019	145720587
6	146432025	146462222
6	149740925	149761057
6	149891258	149909786
6	149903925	149922562
6	150347368	150362276
6	151491562	151503343
6	155818376	155827605
6	161751493	161773188
6	164256202	164276533
6	164265569	164281792
6	166168418	166182807
6	166431957	166450552
6	166440389	166458791
6	168409815	168426286
6	168419094	168435870
6	171463704	171484230
6	172273386	172284916
6	172277544	172293985
6	172285113	172305646
6	172294024	172316266
6	172305736	172324794
7	7722448	7728960
7	14942387	14969455
7	14955620	14981348
7	15054813	15075295
7	19535965	19561601
7	25298467	25363068
7	33742697	33749090
7	33746052	33751702
7	46119360	46144165
7	46653790	46703959
7	58665632	58682670
7	58674374	58694786
7	62774252	62790277
7	62781336	62807256
7	63084197	63113840
7	63100748	63120286
7	63113906	63127890
7	63128469	63146264
7	63205147	63222129
7	63595619	63642128
7	63608453	63657781
7	63643108	63676322
7	63658102	63691709
7	65209634	65214525
7	74186008	74247248
7	91569669	91579921
7	91575335	91583908
7	91614460	91638741
7	98308974	98342756
7	98321985	98361328
7	99746567	99812685
7	99793677	99839848
7	111116034	111132955
7	111124101	111142172
7	115408284	115453464
7	115431490	115466582
8	13437534	13454454
8	13478114	13493316
8	35555756	35576890
8	37838872	37852355
8	45729549	45785602
8	45855313	45907911
8	45893127	45939973
8	45908190	45988776
8	46939662	46974168
8	46965695	47002666
8	50157836	50189139
8	63990136	64045249
8	65102489	65173043
8	65135064	65212951
8	65855789	65921387
8	67573592	67610970
8	67601059	67627109
8	67611153	67640413
8	67627748	67673105
8	67640845	67705842
8	67673230	67741580
8	67706777	67771485
8	75144891	75166986
8	75150728	75177997
8	82909365	82927695
8	82920708	82960907
8	84322755	84382719
8	87725101	87748712
8	96432578	96479269
8	96458601	96531326
8	96479303	96551457
8	96531540	96571623
8	99722605	99758352
8	103894290	103934477
8	107315525	107324292
8	107655925	107686002
8	108201805	108230030
8	110010409	110019143
8	111425410	111455504
8	111442938	111467108
8	111455764	111476457
8	111591106	111614394
8	112489505	112518167
8	112922973	112956009
8	114625269	114634775
8	122594106	122606815
8	122602366	122609444
8	122606816	122617972
8	123523260	123543141
9	19034862	19043221
9	21447772	21457054
9	22976186	22989933
9	23161172	23181307
9	23171971	23190267
9	23181310	23196645
9	33536931	33555033
9	54707686	54725210
9	60316470	60345014
9	73480618	73494419
9	79459958	79476908
9	79468944	79493998
9	87240040	87285284
9	89617652	89668428
9	97771644	97789810
9	98083081	98107521
9	98720958	98746467
9	98741132	98755860
9	98746536	98772895
9	98756221	98800230
9	98773738	98825256
9	98800329	98854764
9	99629192	99676454
9	99651820	99690404
9	99676860	99705162
9	99690450	99731742
9	99705178	99743332
9	100049344	100082977
9	102662900	102720589
9	102691562	102750381
9	103037211	103073849
9	103054238	103121807
9	112958220	112968039
9	113139453	113181623
9	113576348	113605432
9	115895086	115914643
9	115921084	115928680
9	115925061	115938367
9	128609231	128633149
10	64033	91140
10	80107	103890
10	92025	112648
10	104014	118958
10	112822	123429
10	119076	130068
10	123671	136728
10	130113	145779
10	136821	152406
10	146050	158476
10	152730	170619
10	158532	183590
10	283867	321094
10	307598	347356
10	321119	371224
10	1121290	1125314
10	1124346	1126807
10	1125323	1127536
10	1126816	1128342
10	1140417	1142124
10	1141397	1142866
10	2876461	2880002
10	5726189	5735363
10	5731834	5745609
10	17444273	17467495
10	17460603	17472270
10	17467546	17482838
10	23897856	23901065
10	23900221	23904175
10	27478441	27495158
10	37071787	37078784
10	37078168	37079813
10	37078793	37083332
10	37079827	37084565
10	37083335	37085019
10	52270912	52283648
10	52278286	52293347
10	59920968	59942947
10	59932779	59949676
10	64749553	64776213
10	69709002	69720449
10	69716852	69727994
10	71852871	71883897
10	82027436	82061479
11	3476768	3483750
11	11854314	11865951
11	12563418	12579915
11	23304922	23345635
11	23315028	23355905
11	23345765	23372622
11	23930649	23946201
11	28420298	28439196
11	28629570	28651813
11	29293975	29318933
11	29359769	29381420
11	29370590	29396666
11	29412691	29431282
11	29417283	29437703
11	30167789	30182334
11	30182352	30213589
11	42700453	42760989
11	47709516	47732826
11	48817202	48842025
11	48826261	48856596
11	48842351	48864577
11	49203943	49236848
11	53427142	53452807
11	61062747	61088223
11	61957715	61975534
11	70669216	70673639
11	70671860	70674856
11	70673643	70677251
11	73065694	73079405
12	10750265	10770177
12	15795024	15815131
12	27749239	27779841
12	29792081	29851998
12	29817087	29885041
12	29853027	29959039
12	34081815	34123236
12	34102253	34142434
12	34124032	34154562
12	35806046	35815238
12	35929320	35948403
12	35935435	35959870
12	37678844	37688472
12	37686532	37693794
12	38102110	38109502
12	39676644	39716300
12	40127055	40144574
12	40135432	40157887
12	45208295	45216606
13	21705403	21717424
13	34664652	34700905
13	34686527	34711641
13	36430387	36443269
13	36437098	36449270
13	40432242	40472424
13	43471539	43500709
13	43491249	43520400
13	62137541	62157514
13	62151499	62162317
13	62918380	62967335
13	62948641	62976832
13	67519297	67545010
13	70614500	70641802
13	70714012	70749894
13	74387297	74400989
13	75572555	75615547
13	75597609	75631832
13	75617028	75645061
13	76322297	76365636
13	79812064	79835026
13	85950230	86020976
13	86561795	86585524
13	88563009	88582924
13	89596903	89614899
13	89606612	89626964
13	94881048	94922946
13	94923860	95012215
13	94983431	95025521
13	95012219	95050661
13	98485908	98501357
13	109177602	109254925
13	109222644	109284780
13	109255753	109328547
13	109284945	109361512
13	109785835	109837632
13	110484881	110526267
13	116795533	116848680
13	117047247	117087919
13	117066698	117098235
13	117088050	117103254
13	117128480	117156783
13	117142656	117168761
13	117427304	117461606
13	117434371	117470149
13	117461724	117475073
13	117470296	117499539
13	125813498	125824303
13	130121624	130155179
13	131193175	131237859
13	141041016	141078119
13	141056362	141107865
13	141078212	141124086
13	141107870	141138679
13	154657489	154706301
13	154695713	154729230
13	174035931	174049415
13	175436111	175492300
13	175465832	175503437
13	175492701	175519841
13	175504479	175534684
13	175519919	175559703
13	175534795	175586658
13	175917728	175947230
13	176944064	176957576
13	177742494	177756357
13	177751737	177761028
13	177756461	177775651
13	177761229	177781337
13	177775671	177786009
13	177781383	177789750
13	177786176	177793822
13	177789824	177797672
13	178655990	178670317
13	180561711	180591470
13	186867553	186876855
13	186872428	186894637
13	189080017	189096123
13	189746798	189773891
13	189773975	189808417
13	189784650	189822506
13	189808456	189830974
13	213316283	213324618
13	217837741	217853668
14	36018341	36034354
14	36023504	36040429
14	36034357	36053456
14	36093735	36118049
14	45284825	45300859
14	45293129	45310143
14	45301466	45318256
14	45310241	45328689
14	45318431	45349167
14	45328987	45366676
14	54345475	54363383
14	54544359	54568180
14	55824789	55843034
14	55867519	55926707
14	55906694	55951813
14	57164577	57218053
14	57190203	57247417
14	58879051	58930871
14	58907728	58945572
14	64066183	64084993
14	69660232	69688739
14	72670004	72740930
14	72783330	72844103
14	74381903	74441340
14	74407026	74462938
14	74441373	74481884
14	79949149	79951611
14	88490193	88525415
14	88502646	88546521
14	88525480	88572802
14	88546638	88604775
14	88573040	88653564
14	96796440	96840905
14	96816006	96867515
14	96841017	96884501
14	96867709	96898943
14	100898331	100926115
14	100914757	100940229
14	100926318	100953152
14	100940358	100962853
14	100953569	100972405
14	109599408	109611300
14	110309483	110348567
14	112502714	112515393
14	112509180	112529574
14	112515822	112538374
14	113902941	113921332
14	113912501	113937020
14	115237739	115332337
14	115876980	115898688
14	115890927	115914059
14	117387227	117399636
14	118479587	118497835
14	118488616	118514778
14	118542077	118560149
14	120234739	120283237
14	120264465	120311482
14	120283429	120322316
14	122536056	122579272
14	124456373	124469424
14	124462931	124474500
14	124469463	124479390
14	124474730	124481772
14	124479436	124485830
14	124481858	124493419
14	124486007	124519163
14	125781703	125813730
14	136954050	136976970
14	146153660	146183773
14	146305979	146319331
14	146316938	146323335
14	146319386	146333124
14	158994714	159005850
14	159146363	159164703
14	166144851	166159155
15	30277620	30306588
15	31855330	31880946
15	31868211	31899733
15	35762602	35778263
15	37951722	37957464
15	37960424	37967541
15	38464225	38471577
15	39401119	39423563
15	39436927	39445257
15	39443342	39448260
15	39445271	39454124
15	39448307	39459946
15	43159904	43188871
15	52688779	52710368
15	52706188	52717374
15	52931527	52941083
15	55303850	55320350
15	55311350	55330694
15	61319086	61343630
15	61381693	61424981
15	61405969	61441855
15	61425604	61452367
15	61887622	61902881
15	63402974	63452567
15	67980769	68015905
15	68618122	68634335
15	68627437	68642299
15	75277109	75320885
15	75307801	75345121
15	78615840	78697234
15	80193670	80231672
15	80214903	80241894
15	80231859	80255759
15	82174951	82291859
15	82240451	82327343
15	83867913	83899871
15	90107430	90148607
15	90511005	90574093
15	90874169	90933101
15	90897329	90964058
15	90935132	90990555
15	91255408	91301168
15	92470544	92538847
15	93989167	94067971
15	94709321	94754283
15	95559260	95607018
15	96163009	96197085
15	96183670	96218448
15	96197288	96234002
15	96576589	96613754
15	99031966	99125452
15	99523308	99549979
15	99543722	99564638
15	99550391	99605538
15	99565160	99663855
15	109343538	109380124
15	109366933	109405583
15	109613291	109694703
15	109736727	109848253
15	109769488	109904596
15	109848466	109927922
15	109905113	109963269
15	109928787	109988792
15	109964322	110010249
15	109989362	110041054
15	110010962	110065190
15	110042243	110091948
15	111121795	111204971
15	111155529	111217391
15	111205607	111228170
15	111217943	111254245
15	111228338	111278280
15	111255607	111305224
15	111364272	111392471
15	114474842	114511346
15	115842089	115874943
15	115864389	115911008
15	115876256	115936215
15	116905963	116969362
15	116944345	116994735
15	116969403	117019333
15	116994960	117071354
15	118127473	118156776
15	118147397	118168764
15	118156885	118212751
15	118168879	118259244
15	118520742	118569312
15	118547814	118582453
15	118569535	118597018
15	118597130	118686777
15	118640696	118727191
15	118687866	118753374
15	118727671	118773666
15	118753985	118784515
15	118928400	118957661
15	118940549	118973994
15	118958019	118988362
15	118974453	118996351
15	118988368	119007966
15	118996697	119017235
15	119008291	119028078
15	119017578	119036741
15	119028352	119049087
15	120917071	120952121
15	120939068	120964575
15	120952462	120988917
15	120964755	121010960
15	120989114	121033925
15	121011698	121070790
15	121034917	121098173
15	121072399	121119585
15	121099182	121126537
15	121119648	121150280
15	121956288	121986871
15	122335925	122402408
15	126062981	126108077
15	137587852	137607879
15	137952587	137969890
15	137965829	137977292
15	137969920	137985449
15	137977325	137994254
15	137986638	138005717
15	138022120	138043021
15	138033081	138051015
15	142205133	142221457
15	143549371	143566303
15	147192362	147201234
15	147196495	147207299
15	161852962	161909295
16	24290394	24298297
16	25525795	25534282
16	29394156	29400544
16	55382488	55414445
16	58878135	58892768
16	58886386	58910694
16	62153196	62163434
16	63601377	63642168
16	66010929	66072655
16	70721235	70738423
16	70934311	70958663
16	84934803	84959798
16	94607744	94622781
16	94619161	94626688
16	94622946	94630400
16	94626857	94635900
16	94630410	94643378
16	94983264	94992398
17	16258392	16272123
17	22476043	22494762
17	29958701	29980944
17	30192994	30222226
17	30301139	30318654
17	30310373	30324753
17	30790189	30815346
17	30805906	30830154
17	30913669	30936153
17	49774193	49788282
17	52342822	52365252
17	52358924	52373065
17	68667333	68732355
17	68678039	68737344
17	68732394	68749631
17	77323502	77347426
18	26474056	26500155
18	27598984	27616926
18	40496662	40527213
18	42536102	42584615
18	45044197	45070082
18	46861700	46910839
18	46885340	46946563
18	46911436	46978267
18	49009451	49025287
18	50971218	50983057
18	51010837	51051581
18	63850057	63862018
X	7488632	7500320
X	10859558	10899598
X	38624270	38650159
X	38639343	38660166
X	47179595	47235475
X	47223867	47258654
X	48206694	48235248
X	48218421	48249916
X	48265716	48296446
X	48282339	48309806
X	48310177	48338554
X	48323152	48357859
X	48373543	48408802
X	104495014	104584111
X	104516346	104607235
X	104584992	104625185
X	120817935	120842414

## Sheet: Table S8
Supplementary Table S8. The GO enrichment analysis of selected genes.
#Term	Database	ID	Input number	Background number	P-Value	Corrected P-Value	Input
nucleus	Gene Ontology	GO:0005634	130	2706	6.50603e-12	1.51656e-08	HIF3A|TCF25|PKMYT1|USP31|ZNF70|DLG1|NOSIP|SAMD11|SUPT5H|RORB|MAGI2|ZNF263|EIF4ENIF1|ZNF473|PRX|RAX|VRK3|PNKP|PRMT1|REV3L|GC|PMS1|ZNF526|DNAJA3|ODAM|ZNF174|RFX7|GSK3A|SARNP|PLAGL2|ZSCAN10|ZNF213|HIPK4|FMN1|PDS5B|RNGTT|PPM1F|ZNF407|SRSF3|CSRNP3|ITPKC|SOBP|FBXL17|SENP5|ZNF514|ZNF276|TCF4|TCF3|PERM1|TSHZ1|UBA6|ZNF24|HOXC13|HOXC12|TIPARP|IRF3|EGLN2|HOPX|TNP2|TFAP4|ESR1|PISD|KIF20B|MEF2B|STK38|ZNF296|N…
nucleoplasm	Gene Ontology	GO:0005654	74	1546	4.63919e-07	0.000540698	MORC2|HIF3A|ACADS|NCBP2|HCFC1R1|GRSF1|PTOV1|PYM1|SSFA2|BAHD1|PKMYT1|PDS5B|DPPA2|ERF|RUNX1T1|PATZ1|IKZF4|MEF2B|ANKRD17|CLUAP1|NAALADL2|IL4R|SCNN1G|SCAPER|SNRPA|NUP62|TCF3|LRRK2|AQR|STAT6|ZNF609|TMA16|CDK14|RBM48|ZBTB39|STAP1|NOSIP|FBXL17|NOC2L|RYBP|SLC26A11|GDF11|PPHLN1|RFXANK|SMARCB1|SIRT6|VRK3|NMRAL1|KIF20B|SERTAD2|RNPS1|HOXC11|KLHL7|RELB|CENPW|BLVRB|ANKS1A|TEAD2|OSBPL11|SOCS1|TFAP4|CNTLN|BNC2|Z…
DNA binding	Gene Ontology	GO:0003677	30	454	6.11864e-06	0.00475418	HIF3A|CIC|CLOCK|PDS5B|TAF11|ZFAND3|SETBP1|HIPK4|SAMD11|RYBP|DEDD2|SMARCB1|TSHZ1|ORC3|HOXC13|REV3L|POLR2B|CENPW|HOPX|TNP2|SOS1|BNC2|EME1|ALB|HOXC12|PRM1|PRM2|SPTY2D1|TFDP2|TOP3B
chromatin binding	Gene Ontology	GO:0003682	23	308	1.22348e-05	0.00712981	MORC2|MEIOB|CIC|SMAD6|BAHD1|DPPA2|GMNC|DPPA4|ANKRD17|SAMD11|RELB|TCF4|SIRT6|TSHZ1|HOXC13|POLR2B|PATZ1|SCML4|ESR1|NOC3L|CDK1|ATF5|CREBBP
spermatogenesis	Gene Ontology	GO:0007283	15	148	1.62541e-05	0.00746669	CABS1|TNP2|SPATA16|LIMK2|PRM2|KIT|KIAA1524|MORC1|PRM1|PATZ1|GGT5|UBR2|ZNF296|GGT1|PAFAH1B3
regulation of transcription by RNA polymerase II	Gene Ontology	GO:0006357	33	559	1.92193e-05	0.00746669	HIF3A|PHF14|RFX7|ZNF213|CLOCK|ERF|IKZF4|MECOM|SUPT5H|ZBTB39|JMJD1C|FOXB1|ZNF473|ZNF514|RFXANK|SMARCB1|MYEF2|TSHZ1|E4F1|ZNF24|HOXC12|PATZ1|IRF3|HOPX|ZNF526|TFAP4|BNC2|ZNF174|ESR1|MED13L|ATF5|PPP1R13L|TFDP2
cytoplasm	Gene Ontology	GO:0005737	95	2398	2.54195e-05	0.0084647	NCBP2|TMCO1|PIH1D1|MARCH1|HIPK4|ANKIB1|ASS1|NOSIP|TKTL2|INPP4B|AKT1S1|MAGI2|EIF4ENIF1|PRX|MC1R|CYP2A19|VRK3|OSTF1|GC|MSRB3|UBR2|PAFAH1B3|DZIP3|ODAM|INPP5J|GSK3A|KLC3|TNFAIP8L1|AFM|RBPMS2|SPECC1L|PPP1R1C|LRRK2|PRSS33|ITPKC|ANKS3|RIC8B|RNPS1|TCF3|FRZB|PERM1|UBA6|PYM1|NUP62|AFP|TUBB2B|IRF3|EGLN2|HOPX|RBFOX1|SPDL1|CREBBP|MEIOB|MYH14|CLOCK|ACTC1|SMAD6|SMAD1|MYO1A|FABP4|PSTPIP1|CNR1|ENPEP|GAS2L1|GPHN|M…
Golgi apparatus	Gene Ontology	GO:0005794	32	549	3.23122e-05	0.00941496	LMF1|SMAD6|CSPG5|PKMYT1|SPRY1|ATR|SEMA6D|DLG1|APOE|LRRK2|B3GNT3|SLC35A1|SELENOM|TRPM4|AP1B1|SLC26A11|SLC35E4|PPHLN1|SPATA16|TPST1|ENPP7|TMEM165|PMEL|GALNT13|OSBPL11|PLD1|ESR1|FAM20C|ALB|TAF11|VTI1A|PTCH1
DNA-binding transcription activator activity, RNA polymerase II-specific	Gene Ontology	GO:0001228	23	346	6.66741e-05	0.0172686	SMAD6|SMAD1|TBX3|TEAD2|STAT6|MEF2B|MECOM|CSRNP3|PGR|TBX19|RAX|TCF4|HOXC11|HOXC10|HOXC13|GC|ATF5|PATZ1|IRF3|TFAP4|ESR1|CREB3L3|PLAGL2
cytosol	Gene Ontology	GO:0005829	82	2056	7.76746e-05	0.0181059	MORC2|HIF3A|OAZ2|SMAD6|CLTB|SSFA2|GEMIN7|KIAA1524|GSK3A|SETBP1|DENND1B|TEAD2|PLIN4|SAMD4B|CWC22|FLYWCH1|PIK3AP1|CARNMT1|RMI2|PPM1F|SCAPER|CDK19|LRRK2|MEF2B|STAT6|ASS1|STK38|NOC2L|CDK14|ARHGEF1|MARK4|DPP9|BCR|FBXL17|DRG1|EIF4ENIF1|RELB|AP1B1|DGKA|PYM1|AMD1|PPHLN1|RFXANK|CCDC39|SPRY1|DNAJA3|RUFY3|LACTB|SERTAD2|CALB1|AP5M1|HOXC11|KLHL7|LSG1|PEX1|TTBK2|BLVRB|SH3GL1|ANKS1A|GPHN|OSBP2|IRF3|OSBPL11|SPG2…
positive regulation of apoptotic process	Gene Ontology	GO:0043065	13	136	0.000101657	0.021542	BMF|RNPS1|ECT2|KLHL17|TNFRSF12A|DAPK2|RIPK2|DKKL1|B4GALT1|RYBP|CSRNP3|PLEKHN1|SPINK2
locomotory exploration behavior	Gene Ontology	GO:0035641	4	7	0.000112184	0.0217917	SLC4A10|CRH|APOE|LRRK2
transcription regulator complex	Gene Ontology	GO:0005667	14	160	0.000133022	0.0238519	HIF3A|TCF4|TCF3|CLOCK|PTOV1|SMAD6|MED25|SMAD1|MEF2B|CDK2|ATF5|TEAD2|TFDP2|CREBBP
cytokine-mediated signaling pathway	Gene Ontology	GO:0019221	10	88	0.000176805	0.0294381	STAT6|IFNLR1|SOCS1|IL4R|IL10RB|IL21R|KIT|IFNAR1|JAK3|EBI3
cellular response to UV	Gene Ontology	GO:0034644	6	29	0.000211786	0.0321417	BMF|NOC2L|TMEM161A|ATR|DHX36|CREBBP
RNA polymerase II cis-regulatory region sequence-specific DNA binding	Gene Ontology	GO:0000978	29	532	0.000220621	0.0321417	ZNF213|CLOCK|SMAD6|SMAD1|TBX3|TEAD2|IKZF4|DHX36|STAT6|MECOM|ZBTB39|PGR|RELB|ZNF473|RAX|TCF4|TCF3|HOXC11|ZNF24|TBX19|PATZ1|IRF3|E4F1|ZNF526|ESR1|ZNF174|RFX7|MEF2B|ZNF514
peptidyl-serine phosphorylation	Gene Ontology	GO:0018105	11	110	0.000238607	0.0327173	VRK3|LRRK2|GSK3A|CDK2|CDK1|AKT2|ATR|HIPK4|TTBK2|PDPK1|STK38
extracellular matrix	Gene Ontology	GO:0031012	13	154	0.000315723	0.0387342	MMP16|ADAMTSL1|VASN|HPSE2|ADAMTS3|MMP19|ADAMTS8|AMTN|APOE|ADAMTS15|MMP25|COL3A1|ENAM
negative regulation of TOR signaling	Gene Ontology	GO:0032007	5	20	0.000341513	0.0398034	UBR2|AKT1S1|GSK3A|TNFAIP8L1|DEPDC5
glutamatergic synapse	Gene Ontology	GO:0098978	14	187	0.000583267	0.0591128	DLG1|APOE|LRRK2|NLGN1|EPHA7|ACTC1|SORCS3|CALB1|ADGRL3|NRG3|SH3GL1|CADPS|BCR|CSPG5
protein serine/threonine kinase activity	Gene Ontology	GO:0004674	16	234	0.000619708	0.0601892	VRK3|LRRK2|LIMK2|FAM20C|GSK3A|PKMYT1|STK38|AKT2|RIPK2|ATR|HIPK4|TTBK2|PDPK1|TRPM6|DAPK2|BCR
SMAD protein signal transduction	Gene Ontology	GO:0060395	7	52	0.000663661	0.0618798	NCEH1|SMAD6|SMAD1|MSTN|MAGI2|AFP|GDF11
negative regulation of transcription, DNA-templated	Gene Ontology	GO:0045892	15	215	0.00074735	0.0645213	PPM1F|SIRT6|PPHLN1|FZD1|MECOM|SAMD11|TFAP4|FABP4|RUNX1T1|ZNF263|ATF5|ZSCAN10|NAB1|SCML4|SOX5
extracellular space	Gene Ontology	GO:0005615	39	865	0.000784646	0.0653218	LAMA1|CKM|MMP19|ADAMTS15|COL3A1|CSN1S2|SEMA6D|SEMA6B|APOE|GLDN|INSL3|PRSS33|PPBP|SERPINI1|FCGRT|GDF11|OSTN|AFM|VASN|GRP|FRZB|IL28B|MSTN|GC|IGFBP7|AFP|RETNLB|PRRG2|ODAM|CXCL8|FAM20C|ALB|IL15|TCN2|MYDGF|DKKL1|CSN3|BSP1|MELTF
positive regulation of transcription by RNA polymerase II	Gene Ontology	GO:0045944	37	818	0.00100327	0.0806424	MPND|PTOV1|SMAD6|MED25|TBX3|TEAD2|IKZF4|SOX5|SERTAD1|BCL2L12|ZNF609|CSRNP3|TNFSF8|PGR|RELB|RAX|TCF4|RFXANK|IGF1|TCF3|STAT6|MC1R|HOXC11|HOXC10|HOXC13|GC|ATF5|TBX19|PATZ1|IRF3|TFAP4|GSK3A|NOTCH3|MEF2B|PLAGL2|ZNF296|CREBBP
immune response	Gene Ontology	GO:0006955	11	133	0.00104337	0.0810698	SCAP|IGF1R|CD274|SMAD6|IL15|PPBP|TNFSF8|MARCH1|CXCL8|PDCD1LG2|FCGRT
hard palate development	Gene Ontology	GO:0060022	3	6	0.00117622	0.0856801	DLG1|MMP25|FZD1
negative regulation of transcription by RNA polymerase II	Gene Ontology	GO:0000122	28	570	0.0012914	0.0872129	PHF14|CIC|TCF25|SMAD6|MED25|TBX3|ERF|DLG1|STAT6|NOC2L|CRY1|ZNF263|RELB|TCF4|ZNF205|TCF3|TBX19|RYBP|IRF3|DNAJA3|PTCH1|ESR1|ZNF174|NOTCH3|CDK2|ZNF296|PPP1R13L|CREBBP
intracellular membrane-bounded organelle	Gene Ontology	GO:0043231	16	252	0.00129166	0.0872129	OSBPL11|IGF1R|EPHX3|SPG21|LRRK2|TLN2|CYB5A|SRL|AQP9|AP3S2|CLDN9|CYP2A19|ABCA3|DENND1B|PLIN4|OSBP2
negative regulation of cell population proliferation	Gene Ontology	GO:0008285	13	182	0.00134818	0.0872129	DNAJA3|SMARCB1|SIRT6|TFAP4|ENPP7|SMAD6|SMAD1|PDS5B|B4GALT1|SPRY1|ATF5|NUP62|GDF11
plasma membrane raft	Gene Ontology	GO:0044853	4	16	0.00137634	0.0872129	CD177|MAL|MYO1A|TEX101
extracellular matrix organization	Gene Ontology	GO:0030198	10	117	0.00138433	0.0872129	MMP16|ADAMTSL1|ADAMTS3|MMP19|ADAMTS8|B4GALT1|ADAMTS15|MMP25|COL3A1|HPSE2
regulation of cell cycle	Gene Ontology	GO:0051726	8	78	0.00142403	0.087353	CDK19|GAS2L1|MECOM|CDK14|FBXL22|FBXL17|TFDP2|BCR
cytokine receptor activity	Gene Ontology	GO:0004896	6	44	0.00150922	0.0902047	IFNLR1|IL4R|IL10RB|IL21R|IFNAR1|EBI3
phospholipase binding	Gene Ontology	GO:0043274	3	7	0.0016491	0.090367	PDPK1|APOC2|SRSF3
regulation of systemic arterial blood pressure	Gene Ontology	GO:0003073	3	7	0.0016491	0.090367	ADM5|GSK3A|FSHR
penetration of zona pellucida	Gene Ontology	GO:0007341	3	7	0.0016491	0.090367	B4GALT1|TNP2|DKKL1
metalloendopeptidase activity	Gene Ontology	GO:0004222	9	100	0.00170577	0.090367	MMP16|ADAMTSL1|ADAMTS3|MMP19|PAPPA|MMP25|ADAMTS15|MME|ADAMTS8
histone phosphorylation	Gene Ontology	GO:0016572	3	8	0.00222544	0.108073	CDK1|CDK2|HIPK4
negative regulation of G protein-coupled receptor signaling pathway	Gene Ontology	GO:0045744	3	8	0.00222544	0.108073	CXCL8|MGRN1|CRY1
Rho guanyl-nucleotide exchange factor activity	Gene Ontology	GO:0005089	5	34	0.00277312	0.129283	ARHGEF1|FGD3|ECT2|BCR|ARHGEF26
signal transduction	Gene Ontology	GO:0007165	22	435	0.00293247	0.13148	RASL10A|LRRD1|RASSF6|CRH|ENPEP|LRRK2|PDE1C|PDE1A|AMBN|MAGI2|CBLB|OSTF1|PDCD1LG2|LRRC59|RETNLB|NMU|OSGIN2|CD274|GSK3A|ANKDD1A|CDK2|ARHGAP11A
nuclear speck	Gene Ontology	GO:0016607	14	227	0.00323295	0.140481	SRSF3|SRRM1|SRRM2|NOC3L|IL15|MECOM|ITPKC|RMI2|CPSF6|DENND1B|TIMM50|CWC22|THOC6|DHX36
cyclin-dependent protein serine/threonine kinase activity	Gene Ontology	GO:0004693	4	21	0.00325438	0.140481	CDK1|CDK2|CDK19|CDK14
E-box binding	Gene Ontology	GO:0070888	5	36	0.00346444	0.144226	TCF4|CLOCK|TFAP4|TCF3|CRY1
biomineral tissue development	Gene Ontology	GO:0031214	3	10	0.00371589	0.148978	AMBN|ENAM|ODAM
3'-UTR-mediated mRNA destabilization	Gene Ontology	GO:0061158	3	10	0.00371589	0.148978	PLEKHN1|DHX36|KLHL17
ureteric bud development	Gene Ontology	GO:0001657	4	22	0.00377078	0.148978	SPRY1|SMAD6|SMAD1|GDF11
positive regulation of T cell proliferation	Gene Ontology	GO:0042102	5	37	0.00385287	0.149684	JAK3|PDCD1LG2|DNAJA3|IL15|CD274
cell surface receptor signaling pathway	Gene Ontology	GO:0007166	8	94	0.00415923	0.158937	OSTN|LAMA1|NUP62|CBLB|CD274|CD247|ADGRL3|PDCD1LG2
identical protein binding	Gene Ontology	GO:0042802	29	655	0.00448854	0.167857	SMAD6|SMAD1|CD247|CHAF1A|ASS1|ADORA2A|DRG1|APOE|SH3GL1|DPP9|PGR|PMEL|RELB|IGF1R|NMRAL1|CENPC|STAT6|AHI1|MSTN|SNRPA|PAFAH1B3|ESR1|ALB|NOTCH3|CASKIN1|PPP1R13L|EWSR1|SLAMF1|NAB2
locomotory behavior	Gene Ontology	GO:0007626	6	56	0.00453669	0.167857	UBA6|ADORA2A|CALB1|NEGR1|SOBP|FSHR
receptor complex	Gene Ontology	GO:0043235	10	141	0.00487736	0.172412	IGF1R|IL4R|NLGN1|EPHA7|KIT|NOTCH3|TRPC1|FSHR|GRM7|EBI3
cellular response to organic cyclic compound	Gene Ontology	GO:0071407	4	24	0.00496436	0.172412	GSK3A|TIPARP|SMAD1|LRRK2
signaling receptor binding	Gene Ontology	GO:0005102	11	166	0.0052154	0.172412	OSTN|LAMA1|SSFA2|GSK3A|IL28B|TRPC1|HCK|NXPH1|RIPK2|PIK3AP1|NXPH4
proteolysis	Gene Ontology	GO:0006508	18	347	0.00528863	0.172412	ENPEP|ADAMTSL1|PRSS22|ADAMTS3|DPP9|LACTB|MMP19|PAPPA|PRSS33|MMP25|MPND|GGT1|ADAMTS15|RHBDD3|PIK3IP1|GGT5|MME|ADAMTS8
zinc ion binding	Gene Ontology	GO:0008270	27	606	0.00552998	0.172412	MORC2|MMP16|MORC1|USP3|MMP19|ADAMTS8|ADAMTS15|ENPEP|SCAPER|RORB|MARCH1|PGR|AFM|ENPP7|CALB1|CA10|HERC2|MMP25|UBR2|AFP|TNP2|ESR1|ALB|ZNF276|ZNF407|ZFAND3|CREBBP
cyclin binding	Gene Ontology	GO:0030332	4	25	0.00564622	0.172412	CDK1|CDK2|PTCH1|CDK14
phosphatase binding	Gene Ontology	GO:0019902	4	25	0.00564622	0.172412	DLG1|SPTBN4|CRY1|MAGI2
fatty acid binding	Gene Ontology	GO:0005504	3	12	0.00569531	0.172412	AFM|ALB|AFP
regulation of protein kinase A signaling	Gene Ontology	GO:0010738	3	12	0.00569531	0.172412	LRRK2|PRKAR1B|FSHR
transcription coactivator binding	Gene Ontology	GO:0001223	3	12	0.00569531	0.172412	TEAD2|MED25|ESR1
sarcomere	Gene Ontology	GO:0030017	3	12	0.00569531	0.172412	ACTC1|PTPRD|LMAN1
phosphatidylinositol phosphate binding	Gene Ontology	GO:1901981	3	12	0.00569531	0.172412	DENND1B|PLEKHN1|KLHL17
female gonad development	Gene Ontology	GO:0008585	3	12	0.00569531	0.172412	CYP19A3|TIPARP|FANCA
negative regulation of MAP kinase activity	Gene Ontology	GO:0043407	4	26	0.00638779	0.18848	STK38|SPRY1|APOE|NUP62
smooth muscle tissue development	Gene Ontology	GO:0048745	3	13	0.00688041	0.197208	DLG1|PTCH1|TIPARP
sterol binding	Gene Ontology	GO:0032934	3	13	0.00688041	0.197208	SCAP|OSBPL11|OSBP2
ribonucleoprotein complex	Gene Ontology	GO:1990904	7	82	0.00705269	0.197208	NUP62|LRRK2|MYEF2|GRSF1|MRPS5|PIH1D1|CPSF6
protein homodimerization activity	Gene Ontology	GO:0042803	20	414	0.00708636	0.197208	MORC2|IRF3|APOE|LRRK2|TCF3|CREB3L3|TFAP4|SPPL3|RBPMS2|MSTN|KLHL7|KIAA1524|RIPK2|CSN1S2|NAA60|UPB1|TCF4|KIF20B|ECT2|CARNMT1
nuclear chromatin	Gene Ontology	GO:0000790	13	224	0.00712584	0.197208	STAT6|ZNF213|TCF3|ESR1|ZNF174|TBX3|E4F1|ZNF24|CHAF1A|IKZF4|TBX19|EME1|CREBBP
Cajal body	Gene Ontology	GO:0015030	4	27	0.0071912	0.197208	ZNF473|LSG1|CDK2|SRRM2
thyroid hormone receptor binding	Gene Ontology	GO:0046966	3	14	0.00820099	0.217233	NUP62|TAF11|GAS2L1
response to estradiol	Gene Ontology	GO:0032355	3	14	0.00820099	0.217233	CYP19A3|GGT1|GGT5
type I interferon signaling pathway	Gene Ontology	GO:0060337	3	14	0.00820099	0.217233	IRF3|IFNAR1|IL10RB
multicellular organism development	Gene Ontology	GO:0007275	9	131	0.0088963	0.228159	HOPX|TNP2|EPHA7|FSTL5|SPRED1|KIT|FRZB|PRM1|PRM2
protein phosphorylation	Gene Ontology	GO:0006468	15	287	0.00971764	0.240977	LAMA1|CDK19|LRRK2|LIMK2|FAM20C|CDK2|CDK14|MARK4|CDK1|AKT2|RIPK2|PKMYT1|TRPM6|DAPK2|BCR
negative regulation of osteoblast differentiation	Gene Ontology	GO:0045668	4	30	0.00999249	0.245184	OSTN|SMAD6|PTCH1|TMEM64
fat cell differentiation	Gene Ontology	GO:0045444	5	48	0.0103855	0.245243	ATF5|OSBPL11|SMAD6|NOC3L|SOCS1
external side of plasma membrane	Gene Ontology	GO:0009897	12	210	0.0105975	0.245243	CD244|NLGN1|CD274|ANTXR2|SCNN1G|CLPTM1|CD200R1|B4GALT1|PDCD1LG2|FCGRT|EBI3|SLAMF1
receptor signaling pathway via JAK-STAT	Gene Ontology	GO:0007259	3	16	0.011261	0.245243	IL28B|STAT6|SOCS1
negative regulation of smoothened signaling pathway	Gene Ontology	GO:0045879	3	16	0.011261	0.245243	MEGF8|PTCH1|MGRN1
mRNA binding	Gene Ontology	GO:0003729	10	161	0.0113064	0.245243	MYEF2|RBFOX1|NCBP2|AQR|SUPT5H|RBPMS2|EIF4ENIF1|CPSF6|SAMD4B|EIF4A3
ovulation from ovarian follicle	Gene Ontology	GO:0001542	2	5	0.0121161	0.245243	AFP|PGR
sodium:bicarbonate symporter activity	Gene Ontology	GO:0008510	2	5	0.0121161	0.245243	SLC4A10|SLC4A4
apical dendrite	Gene Ontology	GO:0097440	2	5	0.0121161	0.245243	SLC4A10|OSBP2
determination of digestive tract left/right asymmetry	Gene Ontology	GO:0071907	2	5	0.0121161	0.245243	MEGF8|CCDC39
negative regulation of interleukin-1 beta production	Gene Ontology	GO:0032691	2	5	0.0121161	0.245243	GHSR|IGF1
axon guidance receptor activity	Gene Ontology	GO:0008046	2	5	0.0121161	0.245243	EPHA7|ROBO1
melanin biosynthetic process	Gene Ontology	GO:0042438	2	5	0.0121161	0.245243	MC1R|TRPC1
negative regulation of smooth muscle cell differentiation	Gene Ontology	GO:0051151	2	5	0.0121161	0.245243	ANKRD17|RBPMS2
insulin-like growth factor receptor signaling pathway	Gene Ontology	GO:0048009	2	5	0.0121161	0.245243	IGF1R|IGF1
positive regulation of phospholipase activity	Gene Ontology	GO:0010518	2	5	0.0121161	0.245243	PDPK1|APOC2
protein localization to microtubule	Gene Ontology	GO:0035372	2	5	0.0121161	0.245243	KIF20B|MAPRE2
metanephric collecting duct development	Gene Ontology	GO:0072205	2	5	0.0121161	0.245243	PTCH1|CALB1
embryonic heart tube morphogenesis	Gene Ontology	GO:0003143	2	5	0.0121161	0.245243	TEAD2|MEGF8
negative regulation of complement-dependent cytotoxicity	Gene Ontology	GO:1903660	2	5	0.0121161	0.245243	STAT6|JAK3
G2/M transition of mitotic cell cycle	Gene Ontology	GO:0000086	4	32	0.0122043	0.245243	CDK1|FBXL22|CDK14|FBXL17
anchored component of plasma membrane	Gene Ontology	GO:0046658	3	17	0.0130053	0.246368	CD177|MELTF|TEX101
long-term memory	Gene Ontology	GO:0007616	3	17	0.0130053	0.246368	APOE|BTBD9|CALB1
response to lipopolysaccharide	Gene Ontology	GO:0032496	5	51	0.0130076	0.246368	PTGER4|SMAD6|IFNAR1|GGT1|GGT5
roof of mouth development	Gene Ontology	GO:0060021	5	51	0.0130076	0.246368	TBX3|TIPARP|GDF11|SOS1|BNC2
nervous system development	Gene Ontology	GO:0007399	6	72	0.0135763	0.246368	RBFOX1|ECT2|CSPG5|UNC119B|MARK4|POFUT1
cellular response to lipopolysaccharide	Gene Ontology	GO:0071222	6	72	0.0135763	0.246368	CD274|PPBP|STAP1|CXCL8|PDCD1LG2|BCR
post-embryonic development	Gene Ontology	GO:0009791	5	52	0.0139723	0.246368	ATF5|SLC4A10|PPP1R13L|TIPARP|PLAGL2
lipid binding	Gene Ontology	GO:0008289	6	73	0.0143904	0.246368	OSBPL11|APOE|UNC119B|APOC2|DGKG|OSBP2
peptide binding	Gene Ontology	GO:0042277	4	34	0.0147067	0.246368	ENPEP|NPFFR2|GPR149|GNRHR
transcription elongation from RNA polymerase II promoter	Gene Ontology	GO:0006368	3	18	0.0148951	0.246368	SUPT5H|PAF1|ELOB
cellular response to amyloid-beta	Gene Ontology	GO:1904646	3	18	0.0148951	0.246368	IGF1R|CACNA2D1|IGF1
U2-type catalytic step 2 spliceosome	Gene Ontology	GO:0071007	3	18	0.0148951	0.246368	SRRM2|CWC22|AQR
intracellular signal transduction	Gene Ontology	GO:0035556	14	275	0.0149022	0.246368	PPP1R1C|SOCS1|ECT2|CXCL8|DEF8|DAPK2|AKT2|UNC13C|DEPDC5|STK38|PDPK1|DGKA|DGKG|JAK3
kinase activity	Gene Ontology	GO:0016301	5	53	0.014984	0.246368	CKM|GK5|ITPKC|COQ8B|NMRK1
adenylate cyclase-activating G protein-coupled receptor signaling pathway	Gene Ontology	GO:0007189	7	97	0.015825	0.246368	CNR1|ADORA2A|MC1R|PTGER4|ADCY9|ADGRL3|ADM5
exocyst localization	Gene Ontology	GO:0051601	2	6	0.0158885	0.246368	EXOC1|EXOC3L2
negative regulation of kinase activity	Gene Ontology	GO:0033673	2	6	0.0158885	0.246368	MSTN|SOCS1
mast cell degranulation	Gene Ontology	GO:0043303	2	6	0.0158885	0.246368	PLA2G3|KIT
positive regulation of smooth muscle cell migration	Gene Ontology	GO:0014911	2	6	0.0158885	0.246368	SEMA6D|IGF1
positive regulation of meiotic cell cycle process involved in oocyte maturation	Gene Ontology	GO:1904146	2	6	0.0158885	0.246368	CDK1|CDK2
astral microtubule organization	Gene Ontology	GO:0030953	2	6	0.0158885	0.246368	DLG1|LIMK2
phospholipase activator activity	Gene Ontology	GO:0016004	2	6	0.0158885	0.246368	PDPK1|APOC2
molybdopterin cofactor binding	Gene Ontology	GO:0043546	2	6	0.0158885	0.246368	SUOX|GPHN
endochondral bone growth	Gene Ontology	GO:0003416	2	6	0.0158885	0.246368	OSTN|BNC2
positive regulation of epithelial cell proliferation involved in wound healing	Gene Ontology	GO:0060054	2	6	0.0158885	0.246368	B4GALT1|ODAM
oxidoreductase activity, acting on the aldehyde or oxo group of donors, NAD or NADP as acceptor	Gene Ontology	GO:0016620	2	6	0.0158885	0.246368	ALDH16A1|ALDH1A2
long-chain fatty acid transport	Gene Ontology	GO:0015909	2	6	0.0158885	0.246368	FABP4|APOE
clustering of voltage-gated sodium channels	Gene Ontology	GO:0045162	2	6	0.0158885	0.246368	SPTBN4|GLDN
acyl-CoA dehydrogenase activity	Gene Ontology	GO:0003995	2	6	0.0158885	0.246368	IVD|ACADS
glutathione catabolic process	Gene Ontology	GO:0006751	2	6	0.0158885	0.246368	GGT1|GGT5
mitotic spindle	Gene Ontology	GO:0072686	5	54	0.0160435	0.246368	LIMK2|KNSTRN|ODAM|NUP62|CDK1
skeletal system development	Gene Ontology	GO:0001501	5	54	0.0160435	0.246368	COL5A2|HOXC10|MMP16|GDF11|TBX3
transport	Gene Ontology	GO:0006810	4	35	0.0160706	0.246368	GC|AFM|ALB|AFP
microtubule organizing center	Gene Ontology	GO:0005815	4	35	0.0160706	0.246368	SPECC1L|SMTN|SPDL1|MAPRE2
DNA-binding transcription factor activity, RNA polymerase II-specific	Gene Ontology	GO:0000981	18	393	0.0164974	0.246498	IRF3|HIF3A|MYEF2|ZNF526|ZNF213|MEF2B|ZNF174|CLOCK|TBX3|TEAD2|ZNF24|ERF|HOXC12|RELB|FOXB1|ZNF473|TFDP2|ZNF514
endochondral ossification	Gene Ontology	GO:0001958	3	19	0.0169316	0.246498	MMP16|NAB1|NAB2
metanephros development	Gene Ontology	GO:0001656	3	19	0.0169316	0.246498	HOXC11|SPRY1|GDF11
signaling receptor activity	Gene Ontology	GO:0038023	7	99	0.0174042	0.246498	CD48|NLGN1|NOTCH3|CD244|CD200R1L|CD200R1|SLAMF1
negative regulation of protein kinase activity	Gene Ontology	GO:0006469	4	36	0.0175112	0.246498	PPM1F|FABP4|AKT1S1|PDPK1
integral component of membrane	Gene Ontology	GO:0016021	126	4085	0.0178709	0.246498	FAM198B|MLEC|CD37|LRFN1|IFNAR1|MARCH1|NAALADL2|NCEH1|SLC35G1|B3GNT3|PTGER4|GPR182|RYR2|INPP4B|CDH9|SLC12A1|MC1R|IGF1R|ANKRD46|LY9|FNDC3B|ORMDL2|PRRG2|ORMDL1|HIGD2A|PLD3|IZUMO2|KIT|RHBDD3|LSAMP|TMEM44|MAL|SLC17A7|IL10RB|ALG1|MDGA2|KREMEN2|TNFRSF12A|CTXN2|CMAS|CLDN9|PIK3IP1|B4GALT1|TRPM6|GRM7|NKAIN2|CLDN6|ABCA3|IL4R|FZD1|IFNLR1|UBA6|ADAMTS8|TMEM64|SFT2D2|APELA|TMEM212|CD200R1L|LMAN1|EPHX3|SORCS3|LM…
histone deacetylase binding	Gene Ontology	GO:0042826	6	77	0.0179864	0.246498	RFXANK|TFAP4|CRY1|MEF2B|UHRF1BP1|DHX36
neuropeptide signaling pathway	Gene Ontology	GO:0007218	6	78	0.0189732	0.246498	NMU|GRP|TAC3|NPFFR2|GPR149|PTH2
bicellular tight junction assembly	Gene Ontology	GO:0070830	4	37	0.0190298	0.246498	DLG1|CLDN9|ECT2|CLDN6
regulation of inflammatory response	Gene Ontology	GO:0050727	4	37	0.0190298	0.246498	IRF3|GGT1|FANCA|ESR1
negative regulation of T cell proliferation	Gene Ontology	GO:0042130	3	20	0.0191159	0.246498	DLG1|PDCD1LG2|CD274
chromosome, telomeric region	Gene Ontology	GO:0000781	3	20	0.0191159	0.246498	CDK2|DHX36|CCDC155
sodium ion transport	Gene Ontology	GO:0006814	3	20	0.0191159	0.246498	SLC5A1|ATP1B3|SLC4A4
inflammatory response	Gene Ontology	GO:0006954	9	150	0.0191274	0.246498	ODAM|PTGER4|CXCL8|SMAD1|KIT|PPBP|GGT5|RELB|CRH
catalytic step 2 spliceosome	Gene Ontology	GO:0071013	5	57	0.0195177	0.246498	SRRM1|SNRPD3|CWC22|EIF4A3|AQR
positive regulation of phosphoprotein phosphatase activity	Gene Ontology	GO:0032516	2	7	0.020092	0.246498	MAGI2|VRK3
positive regulation of insulin-like growth factor receptor signaling pathway	Gene Ontology	GO:0043568	2	7	0.020092	0.246498	GHSR|IGF1
CARD domain binding	Gene Ontology	GO:0050700	2	7	0.020092	0.246498	RIPK2|CARD14
DNA damage response, signal transduction by p53 class mediator resulting in transcription of p21 class mediator	Gene Ontology	GO:0006978	2	7	0.020092	0.246498	RPS27L|TFAP4
pre-mRNA cleavage required for polyadenylation	Gene Ontology	GO:0098789	2	7	0.020092	0.246498	CPSF6|NCBP2
positive regulation of telomere maintenance	Gene Ontology	GO:0032206	2	7	0.020092	0.246498	NBN|SIRT6
negative regulation of programmed cell death	Gene Ontology	GO:0043069	2	7	0.020092	0.246498	MECOM|DNAJA3
spermatogenesis, exchange of chromosomal proteins	Gene Ontology	GO:0035093	2	7	0.020092	0.246498	TNP2|FSHR
negative regulation of glucose import	Gene Ontology	GO:0046325	2	7	0.020092	0.246498	OSTN|SIRT6
negative regulation of amyloid-beta formation	Gene Ontology	GO:1902430	2	7	0.020092	0.246498	IGF1|APOE
receptor localization to synapse	Gene Ontology	GO:0097120	2	7	0.020092	0.246498	DLG1|NLGN1
N-terminal peptidyl-methionine acetylation	Gene Ontology	GO:0017196	2	7	0.020092	0.246498	NAA30|NAA60
mast cell granule	Gene Ontology	GO:0042629	2	7	0.020092	0.246498	PLA2G3|KIT
low-density lipoprotein particle	Gene Ontology	GO:0034362	2	7	0.020092	0.246498	APOE|APOC2
signaling receptor complex adaptor activity	Gene Ontology	GO:0030159	2	7	0.020092	0.246498	NUP62|MAGI2
epithelial cell development	Gene Ontology	GO:0002064	2	7	0.020092	0.246498	B4GALT1|ESR1
negative regulation of apoptotic process	Gene Ontology	GO:0043066	11	204	0.0202725	0.24741	IGF1R|NUP62|TBX3|ALB|SMAD6|HAX1|CARD14|CDK1|ACTC1|ATF5|THOC6
collagen catabolic process	Gene Ontology	GO:0030574	3	21	0.0214484	0.257712	MMP25|MMP16|MMP19
response to exogenous dsRNA	Gene Ontology	GO:0043330	3	21	0.0214484	0.257712	IRF3|RIPK2|DHX36
ATP binding	Gene Ontology	GO:0005524	43	1203	0.0220059	0.261885	MORC2|MYH14|LIMK2|ACTC1|HIPK4|MYO1A|AKT2|RIPK2|ATR|RARS2|HCK|KIT|ASS1|DHX36|CDK19|LRRK2|CCT2|CDK2|CDK14|MARK4|CKM|JAK3|TRPM4|TRPM6|DGKA|DGKG|IGF1R|VRK3|PKMYT1|TTBK2|PMS1|PEX1|DNAJA3|GSK3A|DAPK2|CDK1|PIF1|EPHA7|ABCA3|STK38|PDPK1|KIF20B|EIF4A3
negative regulation of inflammatory response	Gene Ontology	GO:0050728	5	60	0.0234517	0.261885	PTGER4|ADORA2A|GHSR|APOE|BCR
nuclear-transcribed mRNA catabolic process, nonsense-mediated decay	Gene Ontology	GO:0000184	3	22	0.0239294	0.261885	RNPS1|NCBP2|PYM1
filamentous actin	Gene Ontology	GO:0031941	3	22	0.0239294	0.261885	SPECC1L|SMTN|MYO1A
entrainment of circadian clock by photoperiod	Gene Ontology	GO:0043153	3	22	0.0239294	0.261885	CRY1|FBXL22|FBXL17
chemorepellent activity	Gene Ontology	GO:0045499	3	22	0.0239294	0.261885	EPHA7|SEMA6D|SEMA6B
mediator complex	Gene Ontology	GO:0016592	4	40	0.0240632	0.261885	MED13L|PTOV1|CDK19|MED25
transcription coregulator activity	Gene Ontology	GO:0003712	6	83	0.024463	0.261885	MED13L|JMJD1C|RYBP|NAB1|EWSR1|NAB2
CXCR chemokine receptor binding	Gene Ontology	GO:0045236	2	8	0.0247028	0.261885	CXCL8|PPBP
tyrosine phosphorylation of STAT protein	Gene Ontology	GO:0007260	2	8	0.0247028	0.261885	IL15|JAK3
Golgi-associated vesicle membrane	Gene Ontology	GO:0030660	2	8	0.0247028	0.261885	SPPL3|CSPG5
sodium ion homeostasis	Gene Ontology	GO:0055078	2	8	0.0247028	0.261885	SCNN1G|SLC12A1
positive regulation of sprouting angiogenesis	Gene Ontology	GO:1903672	2	8	0.0247028	0.261885	PDPK1|SMAD1
RNA polymerase II preinitiation complex assembly	Gene Ontology	GO:0051123	2	8	0.0247028	0.261885	TAF11|GTF2A2
chylomicron	Gene Ontology	GO:0042627	2	8	0.0247028	0.261885	APOE|APOC2
androgen metabolic process	Gene Ontology	GO:0008209	2	8	0.0247028	0.261885	TIPARP|ESR1
organ induction	Gene Ontology	GO:0001759	2	8	0.0247028	0.261885	HOXC11|SPRY1
positive regulation of DNA methylation-dependent heterochromatin assembly	Gene Ontology	GO:0090309	2	8	0.0247028	0.261885	MORC2|PPHLN1
divalent metal ion transport	Gene Ontology	GO:0070838	2	8	0.0247028	0.261885	TRPM4|TRPM6
co-SMAD binding	Gene Ontology	GO:0070410	2	8	0.0247028	0.261885	SMAD6|SMAD1
cellular response to lithium ion	Gene Ontology	GO:0071285	2	8	0.0247028	0.261885	FABP4|GSK3A
craniofacial suture morphogenesis	Gene Ontology	GO:0097094	2	8	0.0247028	0.261885	MMP16|MEGF8
G-quadruplex DNA binding	Gene Ontology	GO:0051880	2	8	0.0247028	0.261885	PIF1|DHX36
positive regulation of immune response	Gene Ontology	GO:0050778	2	8	0.0247028	0.261885	IL28B|IL15
positive regulation of macrophage chemotaxis	Gene Ontology	GO:0010759	2	8	0.0247028	0.261885	MSTN|SLAMF1
actin filament	Gene Ontology	GO:0005884	5	61	0.0248686	0.261885	ACTC1|PSTPIP1|GAS2L1|FMN1|DNAJA3
negative regulation of canonical Wnt signaling pathway	Gene Ontology	GO:0090090	6	84	0.0256756	0.265232	FZD1|APOE|FRZB|GSK3A|TMEM64|DKKL1
circadian rhythm	Gene Ontology	GO:0007623	3	23	0.0265587	0.265232	ATF5|GC|ASS1
learning	Gene Ontology	GO:0007612	3	23	0.0265587	0.265232	UBA6|CIC|SORCS3
multicellular organism growth	Gene Ontology	GO:0035264	5	63	0.0278641	0.265232	ATF5|SLC4A10|PPP1R13L|SOS1|SELENOM
phospholipid binding	Gene Ontology	GO:0005543	5	63	0.0278641	0.265232	NUP62|DGKA|SPTBN4|UNC13C|APOE
calcium ion binding	Gene Ontology	GO:0005509	22	542	0.0283828	0.265232	RYR2|MLEC|MEGF8|PCDH7|CABS1|FSTL5|CDH9|TRPM4|DGKA|DGKG|PLS1|CBLB|LTBP4|RCN3|RCN2|CCBE1|CALB1|UNC13C|PRRG2|FAM20C|NOTCH3|ADGRL3
RNA binding	Gene Ontology	GO:0003723	18	420	0.0288103	0.265232	SNRPD3|MYEF2|DZIP3|RBFOX1|AQR|LARP1B|SRSF3|MRPS5|RALYL|GRSF1|EIF4A3|PYM1|ANKRD17|MEX3C|CWC22|EWSR1|RPS27L|RPS16
spindle assembly	Gene Ontology	GO:0051225	3	24	0.0293361	0.265232	CENPW|CCDC155|MAPRE2
lung alveolus development	Gene Ontology	GO:0048286	3	24	0.0293361	0.265232	PHF14|CIC|PGR
brain development	Gene Ontology	GO:0007420	6	87	0.0295511	0.265232	CIC|CCDC39|EPHA7|ADGRL3|PTCH1|BCR
nucleolus	Gene Ontology	GO:0005730	19	452	0.0296885	0.265232	RCN2|VRK3|PYM1|SPTY2D1|SENP5|NOC2L|NOC3L|TMA16|PKMYT1|KLHL7|KIF20B|REV3L|RPF2|NBN|NOP16|WDR75|DEDD2|EWSR1|EIF4A3
positive regulation of stem cell proliferation	Gene Ontology	GO:2000648	2	9	0.0296977	0.265232	TBX3|SIRT6
negative regulation of DNA replication	Gene Ontology	GO:0008156	2	9	0.0296977	0.265232	ENPP7|ATR
ceramide metabolic process	Gene Ontology	GO:0006672	2	9	0.0296977	0.265232	ORMDL2|ORMDL1
positive regulation of vascular endothelial cell proliferation	Gene Ontology	GO:1905564	2	9	0.0296977	0.265232	PDPK1|SIRT6
positive regulation of dendritic spine development	Gene Ontology	GO:0060999	2	9	0.0296977	0.265232	APOE|NLGN1
neutrophil activation	Gene Ontology	GO:0042119	2	9	0.0296977	0.265232	CXCL8|IL15
actin nucleation	Gene Ontology	GO:0045010	2	9	0.0296977	0.265232	FMN1|SPIRE2
positive regulation of lipoprotein lipase activity	Gene Ontology	GO:0051006	2	9	0.0296977	0.265232	LMF1|APOC2
insulin-like growth factor receptor binding	Gene Ontology	GO:0005159	2	9	0.0296977	0.265232	IGF1|SOCS1
positive regulation of DNA damage response, signal transduction by p53 class mediator	Gene Ontology	GO:0043517	2	9	0.0296977	0.265232	ATR|SPRED1
enoyl-CoA hydratase activity	Gene Ontology	GO:0004300	2	9	0.0296977	0.265232	ECI1|DNASE1L2
cardiolipin binding	Gene Ontology	GO:1901612	2	9	0.0296977	0.265232	PLEKHN1|KLHL17
heparan sulfate proteoglycan binding	Gene Ontology	GO:0043395	2	9	0.0296977	0.265232	HPSE2|APOE
sterol transport	Gene Ontology	GO:0015918	2	9	0.0296977	0.265232	OSBPL11|OSBP2
3',5'-cyclic-nucleotide phosphodiesterase activity	Gene Ontology	GO:0004114	2	9	0.0296977	0.265232	PDE1C|PDE1A
negative regulation of transposition	Gene Ontology	GO:0010529	2	9	0.0296977	0.265232	UBR2|MORC1
regulation of sodium ion transport	Gene Ontology	GO:0002028	2	9	0.0296977	0.265232	SPTBN4|NKAIN2
protein localization to kinetochore	Gene Ontology	GO:0034501	2	9	0.0296977	0.265232	CDK1|SPDL1
negative regulation of neuron migration	Gene Ontology	GO:2001223	2	9	0.0296977	0.265232	COL3A1|NRG3
centriole-centriole cohesion	Gene Ontology	GO:0010457	2	9	0.0296977	0.265232	CNTLN|CEP135
negative regulation of gene expression, epigenetic	Gene Ontology	GO:0045814	2	9	0.0296977	0.265232	MORC2|PPHLN1
peptide alpha-N-acetyltransferase activity	Gene Ontology	GO:0004596	2	9	0.0296977	0.265232	NAA30|NAA60
nuclear export	Gene Ontology	GO:0051168	2	9	0.0296977	0.265232	EIF4ENIF1|LSG1
phosphatidic acid binding	Gene Ontology	GO:0070300	2	9	0.0296977	0.265232	PLEKHN1|KLHL17
neuron projection development	Gene Ontology	GO:0031175	5	65	0.0310792	0.275459	HERC1|APOE|BLOC1S3|FSHR|NLGN1
activation of GTPase activity	Gene Ontology	GO:0090630	5	65	0.0310792	0.275459	TBC1D12|ECT2|TBC1D17|BCR|ARHGEF26
modulation of chemical synaptic transmission	Gene Ontology	GO:0050804	4	44	0.0319182	0.279176	NRG3|BTBD9|BCR|NLGN1
positive regulation of transcription, DNA-templated	Gene Ontology	GO:0045893	11	220	0.0320328	0.279176	FZD1|APOE|NUP62|ESR1|MECOM|CDK2|MSTN|SERTAD3|RYBP|PTCH1|CREBBP
cell surface	Gene Ontology	GO:0009986	14	306	0.0320684	0.279176	ANTXR2|FZD1|VASN|NLGN1|CD274|GLDN|LY9|LRFN1|ADAMTS15|FSHR|BSP1|PDCD1LG2|GHSR|MELTF
negative regulation of protein kinase B signaling	Gene Ontology	GO:0051898	3	25	0.0322607	0.279176	DLG1|MSTN|MAGI2
embryonic limb morphogenesis	Gene Ontology	GO:0030326	3	25	0.0322607	0.279176	HOXC10|MEGF8|PTCH1
centriole	Gene Ontology	GO:0005814	6	89	0.032337	0.279176	TSKS|CNTLN|CEP135|PLA2G3|TTBK2|BNIP2
transcription, DNA-templated	Gene Ontology	GO:0006351	5	66	0.0327703	0.281873	PLAGL2|NUP62|PPP1R13L|RUNX1T1|TCF3
mitochondrion	Gene Ontology	GO:0005739	25	647	0.0334893	0.284975	ACADS|OSGEPL1|HAX1|RARS2|ASS1|NOC3L|PIF1|CRY1|STAP1|SUOX|CPT1C|ZNF205|VASN|MTFMT|DNASE1L2|COQ8B|DNAJA3|TFAP4|CD3EAP|HIGD2A|GSK3A|PISD|ECI1|LACTB|HIBCH
sequence-specific DNA binding	Gene Ontology	GO:0043565	12	250	0.0334977	0.284975	ESR1|ZNF174|ZNF263|RORB|CSRNP3|MEF2B|ERF|ZSCAN10|PLAGL2|FOXB1|ZNF70|ZNF296
cell differentiation	Gene Ontology	GO:0030154	12	250	0.0334977	0.284975	HOPX|ILDR2|TNP2|SMAD6|FSTL5|SMARCB1|FOXB1|MEF2B|ERF|PRM1|SRD5A2|HCK
bicellular tight junction	Gene Ontology	GO:0005923	5	67	0.0345176	0.285709	DLG1|CLDN9|MAGI2|CLDN6|ECT2
positive regulation of calcineurin-NFAT signaling cascade	Gene Ontology	GO:0070886	2	10	0.0350548	0.285709	SPPL3|IGF1
glycerolipid metabolic process	Gene Ontology	GO:0046486	2	10	0.0350548	0.285709	DGKA|DGKG
signal peptide processing	Gene Ontology	GO:0006465	2	10	0.0350548	0.285709	SPPL3|SEC11C
mitogen-activated protein kinase kinase kinase binding	Gene Ontology	GO:0031435	2	10	0.0350548	0.285709	STK38|TCF3
diacylglycerol kinase activity	Gene Ontology	GO:0004143	2	10	0.0350548	0.285709	DGKA|DGKG
positive regulation of neuron migration	Gene Ontology	GO:2001224	2	10	0.0350548	0.285709	ZNF609|KIF20B
phosphotransferase activity, alcohol group as acceptor	Gene Ontology	GO:0016773	2	10	0.0350548	0.285709	FAM20C|GK5
regulation of NMDA receptor activity	Gene Ontology	GO:2000310	2	10	0.0350548	0.285709	CRH|NLGN1
I-SMAD binding	Gene Ontology	GO:0070411	2	10	0.0350548	0.285709	SMAD6|SMAD1
fertilization	Gene Ontology	GO:0009566	3	26	0.0353316	0.285965	MEIOB|SPTBN4|SPINK2
neural tube closure	Gene Ontology	GO:0001843	4	46	0.0363456	0.292143	TEAD2|PTCH1|FUZ|KIF20B
midbody	Gene Ontology	GO:0030496	6	92	0.0368265	0.29415	ECT2|CENPC|MARK4|CDK1|PTCH1|KIF20B
regulation of apoptotic process	Gene Ontology	GO:0042981	5	69	0.0381826	0.302733	DNAJA3|RASSF6|JAK3|TNFAIP8L1|ESR1
extracellular exosome	Gene Ontology	GO:0070062	4	47	0.0386853	0.303621	SCNN1G|VASN|ALB|SLC12A1
synaptic transmission, dopaminergic	Gene Ontology	GO:0001963	2	11	0.0407528	0.307427	ADORA2A|CRH
limb development	Gene Ontology	GO:0060173	2	11	0.0407528	0.307427	KREMEN2|RAX
positive regulation of cilium assembly	Gene Ontology	GO:0045724	2	11	0.0407528	0.307427	MARK4|FUZ
cell aging	Gene Ontology	GO:0007569	2	11	0.0407528	0.307427	DNAJA3|NUP62
kinetochore assembly	Gene Ontology	GO:0051382	2	11	0.0407528	0.307427	CENPW|CENPC
regulation of protein kinase B signaling	Gene Ontology	GO:0051896	2	11	0.0407528	0.307427	RRAS|RCN3
positive regulation by host of viral transcription	Gene Ontology	GO:0043923	2	11	0.0407528	0.307427	TAF11|TFAP4
sterol transporter activity	Gene Ontology	GO:0015248	2	11	0.0407528	0.307427	OSBPL11|OSBP2
SMN-Sm protein complex	Gene Ontology	GO:0034719	2	11	0.0407528	0.307427	SNRPD3|GEMIN7
Golgi vesicle transport	Gene Ontology	GO:0048193	2	11	0.0407528	0.307427	CCDC91|SPIRE2
phosphatidic acid biosynthetic process	Gene Ontology	GO:0006654	2	11	0.0407528	0.307427	DGKA|PLD1
negative chemotaxis	Gene Ontology	GO:0050919	3	28	0.0419072	0.312095	EPHA7|SEMA6D|SEMA6B
regulation of cytosolic calcium ion concentration	Gene Ontology	GO:0051480	3	28	0.0419072	0.312095	SLC35G1|CALB1|TMEM64
membrane	Gene Ontology	GO:0016020	19	473	0.0429743	0.317003	OSBPL11|CREB3L3|RASL10A|GCNT3|LAMA1|CYP19A3|HPSE2|CYB5A|PPL|POFUT1|TM9SF4|OSBP2|CLPTM1|SPRY1|SPTBN4|SPRED1|REEP3|BCR|JAK3
mRNA splicing, via spliceosome	Gene Ontology	GO:0000398	6	96	0.0434057	0.317175	RNPS1|NCBP2|AQR|SRRM2|SNRPA|CWC22
repressing transcription factor binding	Gene Ontology	GO:0070491	3	29	0.0454088	0.319718	NOC2L|TCF3|ESR1
myelination	Gene Ontology	GO:0042552	3	29	0.0454088	0.319718	NAB1|MAL|NAB2
microtubule	Gene Ontology	GO:0005874	7	123	0.0456302	0.319718	DLG1|GAS2L1|DPP9|KLC3|KIF20B|TUBB2B|MAPRE2
protein binding	Gene Ontology	GO:0005515	4	50	0.0462094	0.319718	IRF3|ACTC1|HAX1|CREBBP
uterus development	Gene Ontology	GO:0060065	2	12	0.0467713	0.319718	FSHR|ESR1
potassium ion transport	Gene Ontology	GO:0006813	2	12	0.0467713	0.319718	CDK2|ATP1B3
male genitalia development	Gene Ontology	GO:0030539	2	12	0.0467713	0.319718	SRD5A2|TBX3
synaptic vesicle exocytosis	Gene Ontology	GO:0016079	2	12	0.0467713	0.319718	CADPS|CPLX4
positive regulation of nitric-oxide synthase activity	Gene Ontology	GO:0051000	2	12	0.0467713	0.319718	APOE|ESR1
positive regulation of interleukin-17 production	Gene Ontology	GO:0032740	2	12	0.0467713	0.319718	IL15|LY9
inorganic anion exchanger activity	Gene Ontology	GO:0005452	2	12	0.0467713	0.319718	SLC4A10|SLC4A4
cellular response to dexamethasone stimulus	Gene Ontology	GO:0071549	2	12	0.0467713	0.319718	MSTN|TFAP4
T cell costimulation	Gene Ontology	GO:0031295	2	12	0.0467713	0.319718	PDCD1LG2|CD274
RNA polymerase II CTD heptapeptide repeat kinase activity	Gene Ontology	GO:0008353	2	12	0.0467713	0.319718	CDK1|CDK19
excitatory synapse	Gene Ontology	GO:0060076	2	12	0.0467713	0.319718	SLC17A7|NLGN1
regulation of DNA replication	Gene Ontology	GO:0006275	2	12	0.0467713	0.319718	ANKRD17|ORC3
diacylglycerol metabolic process	Gene Ontology	GO:0046339	2	12	0.0467713	0.319718	DGKA|DGKG
phosphorylation	Gene Ontology	GO:0016310	6	98	0.0469541	0.320029	PNKP|CKM|FAM20C|GK5|DGKA|NUMBL
hydrolase activity	Gene Ontology	GO:0016787	5	74	0.0483506	0.327632	NCEH1|EPHX3|INPP5J|PAFAH1B3|NUDT16L1
transcription corepressor activity	Gene Ontology	GO:0003714	7	125	0.0488314	0.328554	TCF4|SIRT6|NOC2L|ERF|RUNX1T1|RYBP|CREBBP
DNA-binding transcription factor activity	Gene Ontology	GO:0003700	14	326	0.0489245	0.328554	TCF4|TFAP4|TCF3|CLOCK|MECOM|SMAD6|RFX7|ZSCAN10|E4F1|ZNF174|IKZF4|TCF25|ZNF70|ZNF296
oxidation-reduction process	Gene Ontology	GO:0055114	18	450	0.0494139	0.33004	IVD|EGLN2|CYP2A19|CYP51|DNAJC10|CYP19A3|DAO|UEVLD|MSRB3|ACADS|SELENOM|SRD5A2|ALDH16A1|BLVRB|IL4I1|SUOX|ALDH1A2|GPHN
